# Supplementary material for: Long non-coding RNAs as a source of new peptides
Source: eLife. 2014 Sep 16;3:e03523. doi: 10.7554/eLife.03523 (PMC4359382; doi:10.7554/eLife.03523)
Supplement: Supplementary file 2. — DOI: http://dx.doi.org/10.7554/eLife.03523.025 [file elife03523s002.xls]

## Sheet: A Human_ncRNA_literature
Ensembl GENE ID	Gene name	Expressed in HeLa?	Translated in HeLa?	Function
ENSG00000229807	XIST	No	No	X inactive specific transcript (non-protein coding) [Source:HGNC Symbol;Acc:12810] [Type: lincRNA Havana]
ENSG00000225470	JPX	No	No	JPX transcript, XIST activator (non-protein coding) [Source:HGNC Symbol;Acc:37191]
ENSG00000230590	FTX	No	No	FTX transcript, XIST regulator (non-protein coding) [Source:HGNC Symbol;Acc:37190]
ENSG00000247556	Cyrano	Yes	No	OIP5 antisense RNA 1 [Source:HGNC Symbol;Acc:43563]
ENSG00000250366	Megamind	No	No	long intergenic non-protein coding RNA 617 [Source:HGNC Symbol;Acc:44088]
ENSG00000225783	MIAT	No	No	myocardial infarction associated transcript (non-protein coding) [Source:HGNC Symbol;Acc:33425]
ENSG00000251562	MALAT1	Yes	Yes	metastasis associated lung adenocarcinoma transcript 1 (non-protein coding) [Source:HGNC Symbol;Acc:29665]
ENSG00000252678	RPPH1	No	No	ribonuclease P RNA component H1 [Source:HGNC Symbol;Acc:19273]
ENSG00000251900	Vault	No	No	Vault RNA Source: RFAM RF00006
ENSG00000200182	TERC	No	No	telomerase RNA component [Source:HGNC Symbol;Acc:11727]
ENSG00000234741	GAS5	No	No	growth arrest-specific 5 (non-protein coding) [Source:HGNC Symbol;Acc:16355] [Type: processed transcript Havana]
ENSG00000152931	PART1	No	No	prostate androgen-PARTregulated transcript 1 (non-protein coding) [Source:HGNC Symbol;Acc:17263] [Type: processed transcript Ensembl/Havana merge]
ENSG00000258399	MEG8	Yes	No	maternally expressed 8 (non-protein coding) [Source:HGNC Symbol;Acc:14574] [Type: lincRNA Havana]
ENSG00000187621	TCL6	No	No	T-cell leukemia/lymphoma 6 (non-protein coding) [Source:HGNC Symbol;Acc:13463] [Type: processed transcript Ensembl/Havana merge]
ENSG00000214548	MEG3	No	No	maternally expressed 3 (non-protein coding) [Source:HGNC Symbol;Acc:14575] [Type: lincRNA Ensembl/Havana merge lincRNA]
ENSG00000245532	NEAT1	Yes	Yes	nuclear paraspeckle assembly transcript 1 (non-protein coding) [Source:HGNC Symbol;Acc:30815] [Type: lincRNA Ensembl/Havana merge lincRNA]
ENSG00000255794	RMST	No	No	rhabdomyosarcoma 2 associated transcript (non-protein coding) [Source:HGNC Symbol;Acc:29893]
ENSG00000199916	RMRP	No	No	RNA component of mitochondrial RNA processing endoribonuclease [Source:HGNC Symbol;Acc:10031]
ENSG00000268257	AIR	No	No	antisense of IGF2R non-protein coding RNA [Source:HGNC Symbol;Acc:34515]
ENSG00000243766	HOTTIP	No	No	HOXA distal transcript antisense RNA [Source:HGNC Symbol;Acc:37461]
ENSG00000253079	NRON	No	No	non-protein coding RNA, repressor of NFAT [Source:HGNC Symbol;Acc:37079]
ENSG00000258609	RoR	No	No	long intergenic non-protein coding RNA, regulator of reprogramming [Source:HGNC Symbol;Acc:43773]
ENSG00000214049	UCA1	No	No	urothelial cancer associated 1 (non-protein coding) [Source:HGNC Symbol;Acc:37126]
ENSG00000251164	HULC	No	No	highly up-regulated in liver cancer long non-coding RNA [Source:HGNC Symbol;Acc:34232]
ENSG00000249859	PVT1	Yes	Yes	Pvt1 oncogene (non-protein coding) [Source:HGNC Symbol;Acc:9709]
ENSG00000227418	PCGEM1	No	No	PCGEM1, prostate-specific transcript (non-protein coding) [Source:HGNC Symbol;Acc:30145]
ENSG00000231764	Evf2	No	No	DLX6 antisense RNA 1 [Source:HGNC Symbol;Acc:37151]
ENSG00000253079	NRON	No	No	non-protein coding RNA, repressor of NFAT [Source:HGNC Symbol;Acc:37079]
ENSG00000249352	7SK	No	No	7SK RNA Source: RFAM RF00100

## Sheet: B lncRNA_homologies
Ensembl Trans ID	Ensembl Gene ID	Species	Ensembl biotype	FPKM	prORF length (nt)	prORF TE	prORF coding score	Homologies to annotated proteins (0/1)						Homologies to ORFs in lncRNA_ribo (0/1)						Homologies to ORFs in lncRNA_noribo (0/1)						nr matches (0/1)
								Mouse	Human	Zebrafish	Fruit_fly	Arabidopsis	Yeast	Mouse	Human	Zebrafish	Fruit_fly	Arabidopsis	Yeast	Mouse	Human	Zebrafish	Fruit_fly	Arabidopsis	Yeast
ENSMUST00000129321	ENSMUSG00000043419	mouse	processed_transcript	1.44948	561	3.92917	0.320967	1	1	1	0	0	0	x	1	1	0	0	0	x	0	0	0	0	0	1
ENSMUST00000135091	ENSMUSG00000051319	mouse	lincRNA	7.32614	171	4.8263	0.289561	0	0	0	0	0	0	x	1	0	0	0	0	x	0	0	0	0	0	1
CUFF.35421.1	CUFF.35421	mouse	novel	0.976123	213	1.07056	0.289082	1	1	1	1	0	0	x	0	1	0	0	0	x	0	0	0	0	0	1
CUFF.16377.1	CUFF.16377	mouse	novel	3.77865	606	1.20601	0.260773	1	1	1	1	0	1	x	0	0	0	0	0	x	0	0	0	0	0	1
ENSMUST00000181809	ENSMUSG00000097532	mouse	lincRNA	2.02227	264	1.95352	0.243838	1	1	1	0	0	0	x	0	0	0	0	0	x	0	0	0	0	0	1
ENSMUST00000163836	ENSMUSG00000087679	mouse	lincRNA	1.82116	420	0.269708	0.242228	0	1	1	0	0	0	x	0	0	0	0	0	x	0	0	0	0	0	1
ENSMUST00000171743	ENSMUSG00000024845	mouse	processed_transcript	0.885864	510	0.326544	0.232622	1	1	0	0	0	0	x	0	0	0	0	0	x	0	0	0	0	0	1
CUFF.36386.2	CUFF.36386	mouse	novel	0.91786	177	1.66106	0.205953	0	1	0	0	0	0	x	0	0	0	0	0	x	0	0	0	0	0	1
ENSMUST00000140267	ENSMUSG00000024845	mouse	processed_transcript	5.10211	336	0.174725	0.170207	1	1	0	1	0	0	x	0	0	0	0	0	x	0	0	0	0	0	1
CUFF.33904.1	CUFF.33904	mouse	novel	2.14606	237	0.67645	0.139324	0	1	0	0	0	0	x	0	0	0	0	0	x	0	0	0	0	0	1
ENSMUST00000172838	ENSMUSG00000093846	mouse	lincRNA	3.29554	357	0.285868	0.135336	1	1	1	1	0	0	x	0	0	0	0	0	x	0	0	0	0	0	1
ENSMUST00000138486	ENSMUSG00000074813	mouse	processed_transcript	0.697145	132	7.69462	0.127931	0	0	0	0	0	0	x	1	0	0	0	0	x	0	0	0	0	0	1
CUFF.40334.1	CUFF.40334	mouse	novel	17.2318	1113	1.84562	0.11979	0	1	1	1	1	1	x	0	0	0	0	0	x	0	0	0	0	0	1
CUFF.12710.1	CUFF.12710	mouse	novel	1.09288	597	1.83752	0.119256	1	0	1	1	0	0	x	0	0	0	0	0	x	0	1	0	0	0	1
ENSMUST00000126664	ENSMUSG00000046808	mouse	processed_transcript	2.08341	2451	1.36594	0.114176	1	1	1	1	1	1	x	0	0	0	0	0	x	0	0	0	0	0	1
ENSMUST00000130361	ENSMUSG00000073164	mouse	lincRNA	0.647739	456	0.419205	0.106712	1	1	1	1	0	0	x	0	0	0	0	0	x	0	0	0	0	0	1
ENSMUST00000143264	ENSMUSG00000074733	mouse	retained_intron	0.517212	195	1.45793	0.105179	1	1	0	0	0	0	x	0	0	0	0	0	x	0	0	0	0	0	1
ENSMUST00000140575	ENSMUSG00000086316	mouse	lincRNA	7.80026	207	3.60716	0.0962456	0	0	0	0	0	0	x	1	0	0	0	0	x	0	0	0	0	0	1
ENSMUST00000149514	ENSMUSG00000086316	mouse	retained_intron	1.81469	207	3.60716	0.0962456	0	0	0	0	0	0	x	1	0	0	0	0	x	0	0	0	0	0	1
CUFF.11591.1	CUFF.11591	mouse	novel	3.47488	195	1.27184	0.0945265	1	1	0	0	0	0	x	0	0	0	0	0	x	0	0	0	0	0	1
CUFF.381.1	CUFF.381	mouse	novel	3.64784	1071	0.428222	0.0933434	1	1	1	0	0	0	x	0	0	0	0	0	x	0	0	0	0	0	1
CUFF.36392.1	CUFF.36392	mouse	novel	1.76602	651	0.258643	0.0885995	0	1	1	0	0	0	x	0	0	0	0	0	x	0	0	0	0	0	1
ENSMUST00000098378	ENSMUSG00000074071	mouse	lincRNA	0.635176	927	1.06592	0.0851025	1	1	1	0	0	0	x	0	0	0	0	0	x	0	0	0	0	0	1
ENSMUST00000144745	ENSMUSG00000059659	mouse	lincRNA	2.74832	399	0.243594	0.0811256	1	0	0	0	0	1	x	0	0	0	0	0	x	0	0	0	0	0	1
ENSMUST00000143209	ENSMUSG00000086646	mouse	lincRNA	1.98096	267	0.856445	0.0699245	1	1	1	1	0	0	x	0	0	0	0	0	x	0	0	0	0	0	1
ENSMUST00000181570	ENSMUSG00000097715	mouse	lincRNA	1.57795	552	0.212265	0.0667298	1	1	0	0	0	0	x	0	0	0	0	0	x	0	0	0	0	0	1
CUFF.29699.3	CUFF.29699	mouse	novel	0.565227	771	0.219846	0.0588194	0	0	1	0	0	1	x	0	1	0	0	0	x	0	0	0	0	0	1
CUFF.21377.1	CUFF.21377	mouse	novel	0.790534	225	0.604577	0.0564726	1	0	0	0	0	0	x	0	0	0	0	0	x	0	0	0	0	0	0
CUFF.39217.2	CUFF.39217	mouse	novel	0.724868	705	0.737023	0.0502482	0	1	1	0	0	0	x	0	0	0	0	0	x	0	0	0	0	0	1
CUFF.39031.2	CUFF.39031	mouse	novel	4.22777	1473	1.46876	0.0460952	1	1	1	1	1	1	x	1	1	0	0	0	x	0	1	0	0	0	1
CUFF.39217.1	CUFF.39217	mouse	novel	2.83391	1068	0.724855	0.0362907	0	1	1	0	0	0	x	0	0	0	0	0	x	0	0	0	0	0	1
ENSMUST00000181149	ENSMUSG00000097119	mouse	lincRNA	2.41096	633	1.33819	0.0356722	1	0	0	0	0	0	x	0	0	0	0	0	x	0	0	0	0	0	1
CUFF.38304.1	CUFF.38304	mouse	novel	0.979043	1386	1.0863	0.0225491	1	1	1	1	1	1	x	1	1	0	0	0	x	0	1	0	0	0	1
ENSMUST00000143186	ENSMUSG00000055963	mouse	processed_transcript	1.08382	261	3.64782	0.0225038	0	1	1	0	0	0	x	0	0	0	0	0	x	0	0	0	0	0	1
ENSMUST00000124577	ENSMUSG00000045010	mouse	antisense	0.733487	267	0.852327	0.0106495	1	0	0	0	0	0	x	0	0	0	0	0	x	0	0	0	0	0	1
CUFF.39225.2	CUFF.39225	mouse	novel	2.73442	699	0.861065	0.00928967	0	1	1	0	0	1	x	0	0	0	0	0	x	0	0	0	0	0	1
CUFF.29699.1	CUFF.29699	mouse	novel	1.08463	480	0.190137	0.00776861	1	0	0	0	0	0	x	0	0	0	0	0	x	0	0	0	0	0	1
ENSMUST00000150581	ENSMUSG00000086454	mouse	processed_transcript	7.74664	90	0.019986	0.00531381	1	0	0	0	0	0	x	0	0	0	0	0	x	0	0	0	0	0	1
ENSMUST00000147742	ENSMUSG00000045010	mouse	antisense	1.14218	291	0.908217	0.00235865	1	0	0	0	0	0	x	0	0	0	0	0	x	0	0	0	0	0	1
ENSMUST00000125204	ENSMUSG00000085415	mouse	processed_transcript	3.10581	222	0.67817	-0.0252024	1	1	0	0	0	0	x	0	0	0	0	0	x	0	0	0	0	0	1
CUFF.39225.3	CUFF.39225	mouse	novel	0.702932	507	0.897706	-0.045424	0	1	1	0	0	0	x	0	0	0	0	0	x	0	0	0	0	0	1
ENSMUST00000124818	ENSMUSG00000085156	mouse	processed_transcript	17.4189	180	0.0634608	-0.0483692	1	0	0	0	0	0	x	0	0	0	0	0	x	0	0	0	0	0	1
ENSMUST00000129570	ENSMUSG00000085156	mouse	processed_transcript	8.9864	180	0.0634608	-0.0483692	1	0	0	0	0	0	x	0	0	0	0	0	x	0	0	0	0	0	1
CUFF.18414.1	CUFF.18414	mouse	novel	0.737144	282	2.40875	-0.0824651	1	1	0	0	0	0	x	0	0	0	0	0	x	0	0	0	0	0	1
CUFF.18404.1	CUFF.18404	mouse	novel	4.61939	1914	1.84931	-0.105722	1	1	1	1	1	1	x	0	1	0	0	0	x	0	1	0	0	0	1
CUFF.39285.1	CUFF.39285	mouse	novel	3.61736	2556	1.18328	-0.106093	1	1	1	1	1	1	x	0	1	0	0	0	x	0	1	0	0	0	1
CUFF.11591.2	CUFF.11591	mouse	novel	2.77344	1176	1.34544	-0.114003	1	1	1	1	1	1	x	0	1	0	0	0	x	0	1	0	0	0	1
CUFF.39315.6	CUFF.39315	mouse	novel	3.16439	1191	1.48633	-0.114778	1	1	1	1	1	1	x	0	1	0	0	0	x	0	1	0	0	0	1
ENSMUST00000143260	ENSMUSG00000074863	mouse	lincRNA	2.58861	939	0.403052	-0.144126	1	1	1	1	1	1	x	1	1	0	0	0	x	0	1	0	0	0	1
ENSMUST00000180544	ENSMUSG00000074733	mouse	retained_intron	0.944525	885	1.38384	-0.151656	1	1	1	1	1	1	x	0	1	0	0	0	x	0	1	0	0	0	1
CUFF.34342.5	CUFF.34342	mouse	novel	6.05345	1290	0.391316	-0.162525	1	1	1	1	1	1	x	1	1	0	0	0	x	0	1	0	0	0	1
ENST00000540383	ENSG00000215908	human	processed_transcript	3.11549	126	0.0638893	0.324623	1	1	0	0	0	0	0	x	0	0	0	0	0	x	0	0	0	0	1
ENST00000602845	ENSG00000270170	human	lincRNA	14.2258	300	9.01903	0.322311	0	0	1	0	0	0	0	x	1	0	0	0	0	x	0	0	0	0	1
ENST00000539229	ENSG00000006534	human	processed_transcript	3.26688	1158	2.4399	0.273288	1	1	1	1	1	1	0	x	0	0	0	0	0	x	0	0	0	0	1
ENST00000433688	ENSG00000188070	human	processed_transcript	4.16796	2037	0.307467	0.272568	1	1	1	0	0	0	0	x	0	0	0	0	0	x	0	0	0	0	1
ENST00000398240	ENSG00000034063	human	processed_transcript	1.46549	2418	4.16979	0.269334	1	1	1	1	1	1	0	x	0	0	0	0	0	x	0	0	0	0	1
ENST00000324348	ENSG00000179859	human	antisense	1.12016	294	7.02782	0.254418	0	0	0	0	0	0	1	x	0	0	0	0	0	x	0	0	0	0	1
ENST00000565493	ENSG00000260032	human	lincRNA	31.4301	327	0.05963	0.247152	0	1	0	0	0	0	0	x	0	0	0	0	0	x	0	0	0	0	1
ENST00000531875	ENSG00000160957	human	processed_transcript	4.6433	672	0.478224	0.241521	1	0	1	1	1	0	0	x	0	0	0	0	0	x	0	0	0	0	1
ENST00000426713	ENSG00000175701	human	lincRNA	32.2136	171	17.5057	0.236661	0	0	0	0	0	0	1	x	0	0	0	0	0	x	0	0	0	0	1
ENST00000412962	ENSG00000215908	human	processed_transcript	1.05104	207	0.0585652	0.223984	1	1	0	0	0	0	0	x	0	0	0	0	0	x	0	0	0	0	1
ENST00000532237	ENSG00000160957	human	processed_transcript	1.6426	1302	0.424758	0.206804	1	1	1	1	1	1	0	x	0	0	0	0	0	x	0	0	0	0	1
ENST00000589515	ENSG00000005206	human	retained_intron	0.745497	531	0.947228	0.19779	1	1	1	1	1	1	0	x	0	0	0	0	0	x	0	0	0	0	1
ENST00000362058	ENSG00000215908	human	processed_transcript	1.02581	366	0.63585	0.191182	1	1	0	0	0	0	0	x	0	0	0	0	0	x	0	0	0	0	1
ENST00000507178	ENSG00000234616	human	processed_transcript	4.2178	1587	0.737345	0.186505	1	1	1	1	0	0	0	x	0	0	0	0	0	x	0	0	0	0	1
ENST00000428558	ENSG00000160957	human	processed_transcript	2.58832	3627	0.521191	0.184189	1	1	1	1	1	1	0	x	0	0	0	0	0	x	0	0	0	0	1
ENST00000422119	ENSG00000234616	human	processed_transcript	0.743954	1611	0.724186	0.181396	1	1	1	1	0	0	0	x	0	0	0	0	0	x	0	0	0	0	1
ENST00000512113	ENSG00000234616	human	processed_transcript	0.666087	1611	0.724186	0.181396	1	1	1	1	0	0	0	x	0	0	0	0	0	x	0	0	0	0	1
ENST00000411553	ENSG00000228223	human	lincRNA	5.11965	351	2.34261	0.180004	0	1	0	0	0	0	0	x	0	0	0	0	0	x	0	0	0	0	1
ENST00000300793	ENSG00000160695	human	processed_transcript	1.55535	2823	1.8664	0.17713	1	0	1	1	1	1	0	x	0	0	0	0	0	x	0	0	0	0	1
ENST00000480931	ENSG00000231305	human	antisense	0.664606	366	0.40159	0.156164	1	1	0	1	0	0	0	x	0	0	0	0	0	x	0	0	0	0	1
ENST00000381106	ENSG00000205663	human	processed_transcript	3.04061	408	0.167329	0.129046	1	1	0	0	0	0	0	x	0	0	0	0	0	x	0	0	0	0	1
ENST00000344686	ENSG00000006062	human	processed_transcript	5.99689	2841	1.96779	0.121157	1	1	1	1	1	1	0	x	1	0	0	0	0	x	0	0	0	0	1
ENST00000550475	ENSG00000146143	human	processed_transcript	4.30815	180	3.38897	0.118641	1	0	1	1	1	1	0	x	0	0	0	0	0	x	0	0	0	0	1
ENST00000430580	ENSG00000219481	human	processed_transcript	2.2134	1626	0.0076008	0.114755	1	1	1	0	0	0	0	x	0	0	0	0	0	x	0	0	0	0	1
ENST00000440735	ENSG00000225760	human	lincRNA	3.60136	162	0.776759	0.111495	1	1	1	0	0	0	0	x	0	0	0	0	0	x	0	0	0	0	1
ENST00000453618	ENSG00000223380	human	processed_transcript	22.7198	474	7.1886	0.111059	1	1	1	1	1	1	0	x	0	0	0	0	0	x	0	0	0	0	1
ENST00000454645	ENSG00000204837	human	lincRNA	0.563608	462	0.285505	0.0959631	0	1	0	0	0	0	0	x	0	0	0	0	0	x	0	0	0	0	1
ENST00000568189	ENSG00000261760	human	lincRNA	9.08709	432	2.48677	0.0757515	1	1	1	0	0	0	0	x	0	0	0	0	0	x	0	0	0	0	1
ENST00000294241	ENSG00000162290	human	processed_transcript	3.17188	1749	2.31948	0.0694446	1	1	1	1	1	0	0	x	0	0	0	0	0	x	0	0	0	0	1
ENST00000519246	ENSG00000104691	human	processed_transcript	2.90268	303	1.98612	0.0628774	1	0	1	0	0	0	0	x	0	0	0	0	0	x	0	0	0	0	1
ENST00000518239	ENSG00000104691	human	processed_transcript	0.513111	516	2.0896	0.0612747	1	0	1	0	0	0	0	x	0	0	0	0	0	x	0	0	0	0	1
ENST00000389488	ENSG00000146143	human	processed_transcript	6.08138	1041	5.22021	0.0580073	1	0	1	1	1	1	0	x	0	0	0	0	0	x	0	0	0	0	1
ENST00000574741	ENSG00000262879	human	lincRNA	1.18418	435	2.03807	0.0575141	0	1	0	0	0	0	0	x	0	0	0	0	0	x	0	0	0	0	1
ENST00000509998	ENSG00000085365	human	processed_transcript	4.33534	474	4.47438	0.055704	1	1	1	1	0	0	0	x	0	0	0	0	0	x	0	0	0	0	1
ENST00000374922	ENSG00000204272	human	antisense	2.58202	207	2.92665	0.0554893	0	0	0	0	0	0	1	x	0	0	0	0	0	x	0	0	0	0	1
ENST00000401007	ENSG00000219481	human	processed_transcript	9.62594	234	0.0292015	0.0510097	0	1	0	0	0	0	0	x	0	0	0	0	0	x	0	0	0	0	1
ENST00000534551	ENSG00000160695	human	processed_transcript	5.39765	168	0.617596	0.0444452	1	0	1	0	0	0	0	x	0	0	0	0	0	x	0	0	0	0	1
ENST00000558034	ENSG00000162290	human	retained_intron	5.41894	321	1.83804	0.0429081	1	0	0	0	0	0	0	x	0	0	0	0	0	x	0	0	0	0	1
ENST00000341403	ENSG00000104691	human	processed_transcript	4.32718	687	3.54977	0.0418898	1	1	1	1	0	0	0	x	0	0	0	0	0	x	0	0	0	0	1
ENST00000542907	ENSG00000150316	human	retained_intron	0.861899	363	2.60423	0.0351409	1	1	0	1	1	0	0	x	0	0	0	0	0	x	0	0	0	0	1
ENST00000274891	ENSG00000146143	human	processed_transcript	0.672916	477	7.15432	0.0335248	1	0	1	1	1	1	0	x	0	0	0	0	0	x	0	0	0	0	1
ENST00000457390	ENSG00000232527	human	lincRNA	0.718468	234	3.77745	0.019665	1	1	0	0	0	0	0	x	0	0	0	0	0	x	0	0	0	0	1
ENST00000328105	ENSG00000120555	human	processed_transcript	7.55797	279	3.00236	0.0177591	1	1	1	1	0	1	0	x	0	0	0	0	0	x	0	0	0	0	1
ENST00000449853	ENSG00000219481	human	processed_transcript	3.5987	108	3.77745	0.0106907	0	1	0	0	0	0	0	x	0	0	0	0	0	x	0	0	0	0	1
ENST00000452399	ENSG00000232527	human	lincRNA	3.66966	135	2.81113	0.00977415	1	1	0	0	0	0	0	x	0	0	0	0	0	x	0	0	0	0	1
ENST00000444043	ENSG00000233757	human	lincRNA	0.916616	237	2.89898	0.00238111	0	1	0	0	0	0	0	x	0	0	0	0	0	x	0	0	0	0	1
ENST00000545971	ENSG00000150316	human	retained_intron	16.0814	291	3.26128	-0.00240206	1	1	0	1	1	0	0	x	0	0	0	0	0	x	0	0	0	0	1
ENST00000591384	ENSG00000267123	human	lincRNA	1.44674	279	6.6494	-0.00564362	0	1	0	0	0	0	0	x	0	0	0	0	0	x	0	1	0	0	0
ENST00000339292	ENSG00000085365	human	processed_transcript	1.062	789	6.58719	-0.010766	1	1	1	1	1	0	0	x	0	0	0	0	0	x	0	0	0	0	1
ENST00000371192	ENSG00000177853	human	retained_intron	0.560184	4044	1.2092	-0.0124944	1	1	1	1	0	1	1	x	1	0	0	0	0	x	0	0	0	0	1
ENST00000522112	ENSG00000147676	human	processed_transcript	1.43755	327	0.819912	-0.0298418	1	1	1	0	0	0	0	x	0	0	0	0	0	x	0	0	0	0	1
ENST00000424989	ENSG00000233621	human	antisense	3.09977	198	2.49168	-0.0470654	0	1	0	0	0	0	0	x	0	0	0	0	0	x	0	0	0	0	1
ENST00000320280	ENSG00000085365	human	processed_transcript	6.05121	594	5.57966	-0.0555782	1	1	1	1	1	0	0	x	0	0	0	0	0	x	0	0	0	0	1
ENST00000392963	ENSG00000219481	human	processed_transcript	5.02485	552	0.0111356	-0.0559542	0	1	0	0	0	0	0	x	0	0	0	0	0	x	0	0	0	0	1
ENST00000447424	ENSG00000223482	human	antisense	8.8765	273	0.229168	-0.0627372	0	1	0	0	0	0	0	x	0	0	0	0	0	x	0	0	0	0	1
ENST00000235290	ENSG00000231607	human	processed_transcript	3.51961	168	0.0780869	-0.0684427	0	1	0	0	0	0	0	x	0	0	0	0	0	x	0	0	0	0	1
ENST00000433070	ENSG00000231607	human	processed_transcript	3.39541	168	0.0780869	-0.0684427	0	1	0	0	0	0	0	x	0	0	0	0	0	x	0	0	0	0	1
ENST00000438752	ENSG00000231607	human	processed_transcript	1.33625	105	0.112445	-0.0986444	0	1	0	0	0	0	0	x	0	0	0	0	0	x	0	0	0	0	1
ENST00000568395	ENSG00000260565	human	lincRNA	0.593045	243	1.40556	-0.130839	0	1	0	0	0	0	0	x	0	0	0	0	0	x	0	0	0	0	1
ENST00000569465	ENSG00000260565	human	lincRNA	0.554162	243	1.40556	-0.130839	0	1	0	0	0	0	0	x	0	0	0	0	0	x	0	0	0	0	1
ENST00000514409	ENSG00000245937	human	processed_transcript	1.38165	180	4.21669	-0.137976	0	1	0	0	0	0	0	x	0	0	0	0	0	x	0	0	0	0	1
ENST00000449579	ENSG00000231607	human	processed_transcript	0.56677	174	0.127779	-0.151798	0	1	0	0	0	0	0	x	0	0	0	0	0	x	0	0	0	0	1
ENST00000295549	ENSG00000163364	human	lincRNA	1.91194	264	0.702782	-0.170779	0	1	0	0	0	0	0	x	0	0	0	0	0	x	0	0	0	0	1
CUFF.3853.1	CUFF.3853	zebrafish	novel	235.275	456	0.0030995	0.458281	1	1	1	0	0	0	0	0	x	0	0	0	0	0	x	0	0	0	1
CUFF.14809.1	CUFF.14809	zebrafish	novel	10.5295	237	0.00237849	0.406716	1	1	1	0	0	0	0	0	x	0	0	0	0	0	x	0	0	0	1
CUFF.76508.1	CUFF.76508	zebrafish	novel	1.73842	222	0.0696323	0.376124	1	1	1	1	0	0	0	0	x	0	0	0	0	0	x	0	0	0	1
CUFF.76461.1	CUFF.76461	zebrafish	novel	2.12374	144	0.00498867	0.359356	1	1	1	1	0	1	0	0	x	0	0	0	0	0	x	0	0	0	1
CUFF.29750.1	CUFF.29750	zebrafish	novel	10.3358	177	0.00700284	0.35728	1	1	1	1	0	0	0	0	x	0	0	0	0	0	x	0	0	0	1
CUFF.8576.1	CUFF.8576	zebrafish	novel	19.0192	225	0.00397829	0.354181	1	1	0	0	0	0	0	0	x	0	0	0	0	0	x	0	0	0	1
CUFF.42732.2	CUFF.42732	zebrafish	novel	22.6019	543	0.00149861	0.34827	1	1	1	1	1	0	0	0	x	0	0	0	0	0	x	0	0	0	1
ENSDART00000149016	ENSDARG00000023188	zebrafish	processed_transcript	0.59957	903	0.0713273	0.345883	1	1	1	1	1	1	0	0	x	0	0	0	0	0	x	0	0	0	1
CUFF.44930.1	CUFF.44930	zebrafish	novel	2.27089	549	0.00543551	0.343736	1	1	1	1	0	0	0	0	x	0	0	0	0	0	x	0	0	0	1
CUFF.53655.1	CUFF.53655	zebrafish	novel	30.7136	129	0.00360726	0.333713	1	1	1	1	0	0	0	0	x	0	0	0	0	0	x	0	0	0	1
CUFF.42732.1	CUFF.42732	zebrafish	novel	8.8441	312	0.00192752	0.33182	1	1	1	1	0	0	0	0	x	0	0	0	0	0	x	0	0	0	1
CUFF.59968.1	CUFF.59968	zebrafish	novel	6.44898	219	0.0076105	0.328329	1	1	0	0	0	0	0	0	x	0	0	0	0	0	x	0	0	0	0
CUFF.70806.1	CUFF.70806	zebrafish	novel	2.65704	198	0.011937	0.326022	1	1	1	0	0	0	0	0	x	0	0	0	0	0	x	0	0	0	1
CUFF.20481.1	CUFF.20481	zebrafish	novel	0.671367	249	0.00700694	0.321439	1	1	1	0	0	0	0	0	x	0	0	0	0	0	x	0	0	0	1
CUFF.41313.1	CUFF.41313	zebrafish	novel	6.15767	174	0.00423243	0.316737	1	1	1	1	0	0	1	0	x	0	0	0	0	0	x	0	0	0	1
CUFF.70831.1	CUFF.70831	zebrafish	novel	3.51295	288	0.00609625	0.316097	1	1	1	0	0	0	0	0	x	0	0	0	0	0	x	0	0	0	1
CUFF.70831.2	CUFF.70831	zebrafish	novel	0.562712	288	0.00609625	0.316097	1	1	1	0	0	0	0	0	x	0	0	0	0	0	x	0	0	0	1
CUFF.47870.1	CUFF.47870	zebrafish	novel	0.68989	561	0.000506714	0.312235	0	0	1	0	0	0	0	0	x	0	0	0	0	0	x	0	0	0	1
CUFF.47870.4	CUFF.47870	zebrafish	novel	13.9971	561	0.000506714	0.312235	0	0	1	0	0	0	0	0	x	0	0	0	0	0	x	0	0	0	1
CUFF.14642.1	CUFF.14642	zebrafish	novel	4.20738	360	0.00134991	0.311613	1	1	1	1	1	1	0	0	x	0	0	0	0	0	x	0	0	0	1
CUFF.60077.1	CUFF.60077	zebrafish	novel	4.25596	741	0.00613266	0.303886	0	0	1	1	0	0	0	0	x	0	0	0	0	0	x	0	0	0	1
CUFF.76270.1	CUFF.76270	zebrafish	novel	2.62254	141	0.00224112	0.295765	1	1	1	0	0	0	0	0	x	0	0	0	0	0	x	0	0	0	1
CUFF.8850.3	CUFF.8850	zebrafish	novel	6.76811	219	0.000684337	0.29446	1	1	0	1	0	0	0	0	x	0	0	0	0	0	x	0	0	0	1
CUFF.47870.2	CUFF.47870	zebrafish	novel	2.25342	399	0.000313714	0.292178	0	0	1	0	0	0	0	0	x	0	0	0	0	0	x	0	0	0	1
CUFF.47870.3	CUFF.47870	zebrafish	novel	11.5655	399	0.000313714	0.292178	0	0	1	0	0	0	0	0	x	0	0	0	0	0	x	0	0	0	1
CUFF.6107.1	CUFF.6107	zebrafish	novel	10.1735	264	0.000631826	0.287873	1	1	1	1	0	0	0	0	x	0	0	0	0	0	x	0	0	0	1
CUFF.17678.1	CUFF.17678	zebrafish	novel	1.32007	807	0.0130019	0.284306	0	0	1	0	0	0	0	0	x	0	0	0	0	0	x	0	0	0	1
CUFF.63783.1	CUFF.63783	zebrafish	novel	7.51683	267	0.00356402	0.283938	1	1	0	1	0	0	0	0	x	0	0	0	0	0	x	0	0	0	1
CUFF.64333.2	CUFF.64333	zebrafish	novel	0.588628	633	0.00577317	0.283279	1	1	1	0	0	0	0	0	x	0	0	0	0	0	x	0	0	0	1
CUFF.6107.2	CUFF.6107	zebrafish	novel	11.897	1029	0.000967513	0.273263	1	1	1	1	1	0	0	0	x	0	0	0	0	0	x	0	0	0	1
CUFF.50359.1	CUFF.50359	zebrafish	novel	14.8395	2655	0.000708626	0.273202	1	1	1	1	1	1	0	0	x	0	0	0	0	0	x	0	0	0	1
CUFF.54438.1	CUFF.54438	zebrafish	novel	36.5861	528	0.000487765	0.27235	0	0	1	1	0	0	0	0	x	0	0	0	0	0	x	0	0	0	1
CUFF.33416.1	CUFF.33416	zebrafish	novel	26.895	315	0.00215722	0.27112	0	0	1	1	0	0	0	1	x	0	0	0	0	0	x	0	0	0	1
CUFF.33416.2	CUFF.33416	zebrafish	novel	0.723848	315	0.00215722	0.27112	0	0	1	1	0	0	0	1	x	0	0	0	0	0	x	0	0	0	1
ENSDART00000097863	ENSDARG00000067912	zebrafish	processed_transcript	0.725029	630	0.00631646	0.268132	1	1	1	1	1	1	0	0	x	0	0	0	0	0	x	0	0	0	1
CUFF.50780.1	CUFF.50780	zebrafish	novel	6.54472	555	0.00184019	0.263501	1	1	1	1	0	0	0	0	x	0	0	0	0	0	x	0	0	0	1
ENSDART00000132713	ENSDARG00000035126	zebrafish	processed_transcript	31.3017	1362	0.0012142	0.263266	1	1	1	1	1	1	0	0	x	0	0	0	0	0	x	0	0	0	1
CUFF.11394.1	CUFF.11394	zebrafish	novel	2.57325	1842	0.0121849	0.261807	1	1	1	1	0	0	0	0	x	0	0	0	0	0	x	0	0	0	1
CUFF.20266.1	CUFF.20266	zebrafish	novel	2.89323	1014	0.00370061	0.260374	1	1	1	1	0	0	0	0	x	0	0	0	0	0	x	0	0	0	1
CUFF.20553.6	CUFF.20553	zebrafish	novel	0.593082	1473	0.00166156	0.260219	1	1	1	1	0	1	0	0	x	0	0	0	0	0	x	0	0	0	1
ENSDART00000003303	ENSDARG00000019438	zebrafish	processed_transcript	3.58767	1110	0.00519004	0.259237	1	1	1	1	1	1	0	0	x	0	0	0	0	0	x	0	0	0	1
ENSDART00000130581	ENSDARG00000019438	zebrafish	processed_transcript	1.34386	1110	0.00519004	0.259237	1	1	1	1	1	1	0	0	x	0	0	0	0	0	x	0	0	0	1
CUFF.27175.2	CUFF.27175	zebrafish	novel	3.6793	630	0.000998235	0.258544	1	1	1	0	0	0	0	0	x	0	0	0	0	0	x	0	0	0	1
CUFF.6220.1	CUFF.6220	zebrafish	novel	4.5712	453	0.00138407	0.257297	0	0	1	0	0	0	0	0	x	0	0	0	0	0	x	0	0	0	1
CUFF.6401.1	CUFF.6401	zebrafish	novel	0.559821	708	0.0292084	0.255184	1	1	1	1	0	0	0	0	x	0	0	0	0	0	x	0	0	0	1
CUFF.30009.2	CUFF.30009	zebrafish	novel	1.6272	1710	0.000598192	0.253278	1	1	1	1	1	1	0	0	x	0	0	0	0	0	x	0	0	0	1
ENSDART00000136231	ENSDARG00000092985	zebrafish	processed_transcript	1.32384	459	0.0170382	0.253171	0	0	1	0	0	0	0	0	x	0	0	0	0	0	x	0	0	0	1
CUFF.50338.1	CUFF.50338	zebrafish	novel	4.45734	96	0.000504358	0.248658	1	1	1	0	0	0	0	0	x	0	0	0	0	0	x	0	0	0	1
CUFF.17352.2	CUFF.17352	zebrafish	novel	0.926519	738	0.00917979	0.246446	1	1	1	1	1	1	1	0	x	0	0	0	0	0	x	0	0	0	1
CUFF.51134.2	CUFF.51134	zebrafish	novel	2.42239	2553	0.000881504	0.245566	1	1	1	1	0	1	0	0	x	0	0	0	0	0	x	0	0	0	1
CUFF.51134.3	CUFF.51134	zebrafish	novel	1.6521	2550	0.000881904	0.245412	1	1	1	1	0	1	0	0	x	0	0	0	0	0	x	0	0	0	1
CUFF.20553.1	CUFF.20553	zebrafish	novel	1.64487	2022	0.00136062	0.242501	1	1	1	1	0	1	0	0	x	0	0	0	0	0	x	0	0	0	1
CUFF.51134.1	CUFF.51134	zebrafish	novel	1.21859	2571	0.000880797	0.242377	1	1	1	1	0	1	0	0	x	0	0	0	0	0	x	0	0	0	1
CUFF.8536.2	CUFF.8536	zebrafish	novel	5.8675	492	0.00383247	0.241982	1	1	1	1	0	0	0	0	x	0	0	0	0	0	x	0	0	0	1
CUFF.48087.1	CUFF.48087	zebrafish	novel	0.892579	237	0.00148159	0.241845	1	1	1	0	0	0	0	0	x	0	0	0	0	0	x	0	0	0	1
CUFF.20553.5	CUFF.20553	zebrafish	novel	4.46327	2019	0.00137261	0.240962	1	1	1	1	0	1	0	0	x	0	0	0	0	0	x	0	0	0	1
CUFF.24158.2	CUFF.24158	zebrafish	novel	0.697296	723	0.00577819	0.239858	1	1	1	1	0	0	0	0	x	0	0	0	0	0	x	0	0	0	1
CUFF.59936.1	CUFF.59936	zebrafish	novel	3.19635	159	0.00246173	0.238596	1	1	1	1	1	1	0	0	x	0	0	0	0	0	x	0	0	0	1
CUFF.47185.1	CUFF.47185	zebrafish	novel	22.7602	687	0.0037714	0.237833	1	0	1	0	0	0	0	0	x	0	0	0	0	0	x	0	0	0	1
CUFF.60073.1	CUFF.60073	zebrafish	novel	3.78863	2193	0.011842	0.235272	1	1	1	1	1	1	0	0	x	0	0	0	0	0	x	0	0	0	1
ENSDART00000137192	ENSDARG00000089902	zebrafish	lincRNA	0.573566	222	0.00111867	0.234449	0	0	1	0	0	0	0	0	x	0	0	0	0	0	x	0	0	0	1
CUFF.24226.1	CUFF.24226	zebrafish	novel	2.16539	1074	0.00547157	0.23405	1	1	1	1	1	1	0	1	x	0	0	0	0	0	x	0	0	0	1
CUFF.6107.3	CUFF.6107	zebrafish	novel	2.2042	831	0.00101133	0.232131	1	1	1	1	1	0	0	0	x	0	0	0	0	0	x	0	0	0	1
CUFF.6107.5	CUFF.6107	zebrafish	novel	25.0067	831	0.00101133	0.232131	1	1	1	1	1	0	0	0	x	0	0	0	0	0	x	0	0	0	1
CUFF.46536.1	CUFF.46536	zebrafish	novel	13.0649	498	0.000899481	0.229681	1	1	1	1	0	0	0	0	x	0	0	0	0	0	x	0	0	0	1
CUFF.60307.2	CUFF.60307	zebrafish	novel	17.4918	222	0.00309717	0.228534	1	1	0	0	0	0	0	0	x	0	0	0	0	0	x	0	0	0	1
CUFF.37013.2	CUFF.37013	zebrafish	novel	1.39305	2259	0.00503766	0.228078	1	1	1	1	0	0	0	0	x	0	0	0	0	0	x	0	0	0	1
CUFF.17516.1	CUFF.17516	zebrafish	novel	0.840001	174	0.00119701	0.226146	1	1	1	1	0	0	0	0	x	0	0	0	0	0	x	0	0	0	1
CUFF.8536.3	CUFF.8536	zebrafish	novel	17.3017	2880	0.00415881	0.226125	1	1	1	1	0	0	0	0	x	0	0	0	0	0	x	0	0	0	1
CUFF.50389.1	CUFF.50389	zebrafish	novel	1.33154	1188	0.00256932	0.224883	1	1	1	1	1	1	0	0	x	0	0	0	0	0	x	0	0	0	1
CUFF.8536.1	CUFF.8536	zebrafish	novel	1.53327	2796	0.00419194	0.224031	1	1	1	1	0	0	0	0	x	0	0	0	0	0	x	0	0	0	1
ENSDART00000105204	ENSDARG00000013615	zebrafish	processed_transcript	0.598811	1161	0.0174758	0.22277	1	1	1	1	1	1	0	0	x	0	0	0	0	0	x	0	0	0	1
CUFF.24465.1	CUFF.24465	zebrafish	novel	1.21032	1518	0.00158969	0.218462	1	1	1	1	1	1	1	1	x	0	0	0	0	0	x	0	0	0	1
CUFF.56435.1	CUFF.56435	zebrafish	novel	21.4419	426	0.000624385	0.215459	0	0	1	0	0	0	0	0	x	0	0	0	0	0	x	0	0	0	1
CUFF.38381.2	CUFF.38381	zebrafish	novel	3.52989	369	0.001872	0.215369	1	1	1	0	0	0	0	0	x	0	0	0	0	0	x	0	0	0	1
CUFF.38381.3	CUFF.38381	zebrafish	novel	8.92585	369	0.001872	0.215369	1	1	1	0	0	0	0	0	x	0	0	0	0	0	x	0	0	0	1
CUFF.42984.1	CUFF.42984	zebrafish	novel	1.13344	1215	0.00169809	0.214163	1	1	1	0	0	0	0	0	x	0	0	0	0	0	x	0	0	0	1
CUFF.14485.1	CUFF.14485	zebrafish	novel	1.18535	105	0.0101838	0.208664	1	1	1	0	0	0	0	0	x	0	0	0	0	0	x	0	0	0	1
CUFF.42984.2	CUFF.42984	zebrafish	novel	18.5995	1779	0.00128365	0.208651	1	1	1	1	0	0	0	0	x	0	0	0	0	0	x	0	0	0	1
CUFF.18346.1	CUFF.18346	zebrafish	novel	6.68525	111	0.00382845	0.206816	0	0	1	0	0	0	0	0	x	0	0	0	0	0	x	0	0	0	0
CUFF.14942.1	CUFF.14942	zebrafish	novel	3.07156	420	0.00196935	0.206095	0	0	1	0	0	0	0	0	x	0	0	0	0	0	x	0	0	0	1
CUFF.11496.1	CUFF.11496	zebrafish	novel	16.7096	1539	0.00232728	0.204429	1	1	1	0	1	0	0	0	x	0	0	0	0	0	x	0	0	0	1
CUFF.17516.2	CUFF.17516	zebrafish	novel	18.4321	231	0.00167625	0.202069	1	1	1	1	0	0	0	0	x	0	0	0	0	0	x	0	0	0	1
CUFF.3285.4	CUFF.3285	zebrafish	novel	2.72338	2127	0.000542959	0.201031	0	0	1	0	0	0	0	0	x	0	0	0	0	0	x	0	0	0	1
CUFF.28141.1	CUFF.28141	zebrafish	novel	9.1223	921	0.000709075	0.200867	1	1	1	1	0	0	0	0	x	0	0	0	0	0	x	0	0	0	1
CUFF.20213.1	CUFF.20213	zebrafish	novel	0.999331	168	0.00673471	0.200238	1	1	1	0	0	0	0	0	x	0	0	0	0	0	x	0	0	0	1
CUFF.42143.3	CUFF.42143	zebrafish	novel	5.22643	864	0.00134775	0.200023	0	0	1	0	0	0	0	0	x	0	0	0	0	0	x	0	0	0	1
CUFF.11496.2	CUFF.11496	zebrafish	novel	49.6442	2397	0.00344493	0.199948	1	1	1	0	1	0	0	0	x	0	0	0	0	0	x	0	0	0	1
CUFF.25734.1	CUFF.25734	zebrafish	novel	0.656151	678	0.0177989	0.199939	0	0	1	0	0	0	0	0	x	0	0	0	0	0	x	0	0	0	1
CUFF.3882.1	CUFF.3882	zebrafish	novel	3.9746	1191	0.000629651	0.199229	1	1	1	0	0	0	0	0	x	0	0	0	0	0	x	0	0	0	1
CUFF.11415.1	CUFF.11415	zebrafish	novel	1.07636	348	0.0022621	0.196169	1	1	1	0	0	0	0	0	x	0	0	0	0	0	x	0	0	0	1
ENSDART00000145102	ENSDARG00000092811	zebrafish	processed_transcript	1.31316	171	0.00597691	0.193014	0	0	1	0	0	0	0	0	x	0	0	0	0	0	x	0	0	0	0
CUFF.42143.4	CUFF.42143	zebrafish	novel	1.93782	618	0.00127799	0.192701	1	0	1	0	0	0	0	0	x	0	0	0	0	0	x	0	0	0	1
CUFF.11487.1	CUFF.11487	zebrafish	novel	0.747139	972	0.00543979	0.192286	1	1	1	1	0	0	0	0	x	0	0	0	0	0	x	0	0	0	1
CUFF.2949.2	CUFF.2949	zebrafish	novel	3.29653	822	0.00991778	0.191025	0	0	1	0	0	0	0	0	x	0	0	0	0	0	x	0	0	0	1
CUFF.47683.5	CUFF.47683	zebrafish	novel	6.96425	1191	0.00161532	0.19038	1	1	1	0	0	0	0	0	x	0	0	0	0	0	x	0	0	0	1
CUFF.40411.1	CUFF.40411	zebrafish	novel	2.94241	1878	0.00129043	0.189556	1	1	1	1	1	1	0	0	x	0	0	0	0	0	x	0	0	0	1
CUFF.33566.1	CUFF.33566	zebrafish	novel	81.5067	495	0.000609278	0.18871	0	0	1	0	0	0	0	0	x	0	0	0	0	0	x	0	0	0	1
CUFF.20587.1	CUFF.20587	zebrafish	novel	0.891429	624	0.00374537	0.18818	1	1	1	1	0	0	0	0	x	0	0	0	0	0	x	0	0	0	1
CUFF.42984.3	CUFF.42984	zebrafish	novel	2.02779	1590	0.00135587	0.187589	1	1	1	1	0	0	0	0	x	0	0	0	0	0	x	0	0	0	1
CUFF.47683.2	CUFF.47683	zebrafish	novel	1.51306	1176	0.0016653	0.187555	1	1	1	0	0	0	0	0	x	0	0	0	0	0	x	0	0	0	1
CUFF.14806.1	CUFF.14806	zebrafish	novel	18.8088	303	0.00315735	0.186802	1	1	1	0	0	0	0	0	x	0	0	0	0	0	x	0	0	0	1
CUFF.18346.2	CUFF.18346	zebrafish	novel	8.05052	186	0.0308717	0.18632	0	0	1	0	0	0	0	0	x	0	0	0	0	0	x	0	0	0	1
CUFF.47683.7	CUFF.47683	zebrafish	novel	25.2636	1308	0.00224173	0.185745	1	1	1	1	1	0	0	0	x	0	0	0	0	0	x	0	0	0	1
CUFF.15473.1	CUFF.15473	zebrafish	novel	50.5514	141	0.000743682	0.184442	1	1	1	1	0	0	0	0	x	0	0	0	0	0	x	0	0	0	1
ENSDART00000138271	ENSDARG00000093028	zebrafish	processed_transcript	0.662032	171	0.00644942	0.182613	0	0	1	0	0	0	0	0	x	0	0	0	0	0	x	0	0	0	0
ENSDART00000144507	ENSDARG00000093028	zebrafish	processed_transcript	1.44584	171	0.00644942	0.182613	0	0	1	0	0	0	0	0	x	0	0	0	0	0	x	0	0	0	0
CUFF.42143.2	CUFF.42143	zebrafish	novel	2.29227	684	0.00155689	0.182445	1	1	1	0	0	0	0	0	x	0	0	0	0	0	x	0	0	0	1
CUFF.18449.1	CUFF.18449	zebrafish	novel	9.46494	1149	0.000409624	0.181683	0	0	1	0	0	0	0	0	x	0	0	0	0	0	x	0	0	0	1
CUFF.6331.1	CUFF.6331	zebrafish	novel	2.4729	957	0.00159033	0.181459	1	1	1	1	1	1	0	0	x	0	0	0	0	0	x	0	0	0	1
CUFF.15294.1	CUFF.15294	zebrafish	novel	3.36067	402	0.00304551	0.180886	1	1	1	1	0	0	0	0	x	0	0	0	0	0	x	0	0	0	1
CUFF.15294.2	CUFF.15294	zebrafish	novel	3.78533	402	0.00304551	0.180886	1	1	1	1	0	0	0	0	x	0	0	0	0	0	x	0	0	0	1
CUFF.53424.2	CUFF.53424	zebrafish	novel	1.40166	885	0.00443926	0.180085	0	0	1	0	0	0	0	0	x	0	0	0	0	0	x	0	0	0	1
CUFF.62217.1	CUFF.62217	zebrafish	novel	15.2842	1722	0.00755419	0.179651	1	1	1	1	1	1	1	1	x	0	0	0	0	0	x	0	0	0	1
CUFF.47683.6	CUFF.47683	zebrafish	novel	16.3478	1326	0.00222336	0.17927	1	1	1	1	1	0	0	0	x	0	0	0	0	0	x	0	0	0	1
CUFF.33566.2	CUFF.33566	zebrafish	novel	5.45574	459	0.000603064	0.177098	0	0	1	0	0	0	0	0	x	0	0	0	0	0	x	0	0	0	1
ENSDART00000151616	ENSDARG00000096328	zebrafish	lincRNA	7.21612	171	0.008044	0.17644	0	0	1	0	0	0	0	0	x	0	0	0	0	0	x	0	0	0	0
CUFF.47683.3	CUFF.47683	zebrafish	novel	1.30106	1890	0.00190131	0.176192	1	1	1	1	1	0	0	0	x	0	0	0	0	0	x	0	0	0	1
CUFF.71733.1	CUFF.71733	zebrafish	novel	1.80048	201	0.302042	0.175381	1	1	1	0	0	0	0	0	x	0	0	0	0	0	x	0	0	0	1
CUFF.25334.3	CUFF.25334	zebrafish	novel	4.04826	681	0.0120785	0.175166	0	0	1	0	0	0	0	0	x	0	0	0	0	0	x	0	0	0	0
CUFF.52093.1	CUFF.52093	zebrafish	novel	0.926035	369	0.00489046	0.17334	0	1	1	0	0	0	0	0	x	0	0	0	0	0	x	0	0	0	1
CUFF.4331.1	CUFF.4331	zebrafish	novel	1.18422	771	0.0205283	0.172048	1	1	1	0	0	0	0	0	x	0	0	0	0	0	x	0	0	0	1
CUFF.47599.1	CUFF.47599	zebrafish	novel	2.82848	1218	0.00171349	0.171016	1	1	1	1	0	0	0	0	x	0	0	0	0	0	x	0	0	0	1
CUFF.51646.1	CUFF.51646	zebrafish	novel	7.5087	468	0.0030361	0.170716	0	0	1	0	0	0	0	0	x	0	0	0	0	0	x	0	0	0	1
CUFF.67121.3	CUFF.67121	zebrafish	novel	3.35109	1164	0.00156464	0.170672	0	0	1	0	0	0	0	0	x	0	0	0	0	0	x	0	0	0	1
CUFF.24296.1	CUFF.24296	zebrafish	novel	138.846	174	0.00116084	0.170114	0	0	1	0	0	0	0	0	x	0	0	0	0	0	x	0	0	0	0
CUFF.24296.2	CUFF.24296	zebrafish	novel	1.46568	174	0.00116084	0.170114	0	0	1	0	0	0	0	0	x	0	0	0	0	0	x	0	0	0	0
CUFF.17352.3	CUFF.17352	zebrafish	novel	1.77337	810	0.00815327	0.168541	1	1	1	1	1	1	1	0	x	0	0	0	0	0	x	0	0	0	1
CUFF.27052.1	CUFF.27052	zebrafish	novel	0.945299	3456	0.0109477	0.168458	1	1	1	1	0	0	0	0	x	0	0	0	0	0	x	0	0	0	1
CUFF.27052.2	CUFF.27052	zebrafish	novel	0.509635	3456	0.0109477	0.168458	1	1	1	1	0	0	0	0	x	0	0	0	0	0	x	0	0	0	1
CUFF.60154.5	CUFF.60154	zebrafish	novel	0.579805	2601	0.00289434	0.166885	1	1	1	1	0	0	0	0	x	0	0	0	0	0	x	0	0	0	1
CUFF.60154.3	CUFF.60154	zebrafish	novel	0.774443	2523	0.00293698	0.166539	1	1	1	1	0	0	0	0	x	0	0	0	0	0	x	0	0	0	1
CUFF.6405.1	CUFF.6405	zebrafish	novel	1.87394	555	0.00174545	0.16478	1	1	1	0	0	0	0	0	x	0	0	0	0	0	x	0	0	0	1
CUFF.42143.1	CUFF.42143	zebrafish	novel	1.05946	516	0.000757169	0.163819	0	0	1	0	0	0	0	0	x	0	0	0	0	0	x	0	0	0	1
CUFF.42140.1	CUFF.42140	zebrafish	novel	97.9298	234	0.00202242	0.163117	1	1	1	0	0	0	0	0	x	0	0	0	0	0	x	0	0	0	1
CUFF.68744.1	CUFF.68744	zebrafish	novel	0.99346	255	0.191077	0.161795	0	0	1	0	0	0	0	0	x	0	0	0	0	0	x	0	0	0	1
CUFF.6045.1	CUFF.6045	zebrafish	novel	15.9669	102	0.000483149	0.160408	0	0	1	0	0	0	0	0	x	0	0	0	0	0	x	0	0	0	1
CUFF.67723.1	CUFF.67723	zebrafish	novel	12.5511	201	0.00187533	0.15967	0	0	1	0	0	0	0	0	x	0	0	0	0	0	x	0	0	0	1
CUFF.67723.2	CUFF.67723	zebrafish	novel	11.6451	201	0.00187533	0.15967	0	0	1	0	0	0	0	0	x	0	0	0	0	0	x	0	0	0	1
CUFF.60280.1	CUFF.60280	zebrafish	novel	6.47706	681	0.00167168	0.158742	1	1	1	1	0	0	0	0	x	0	0	0	0	0	x	0	0	0	1
CUFF.51092.1	CUFF.51092	zebrafish	novel	7.62643	222	0.00322471	0.158247	1	1	1	0	0	0	0	0	x	0	0	0	0	0	x	0	0	0	1
CUFF.8824.1	CUFF.8824	zebrafish	novel	54.2938	204	0.000662247	0.158174	1	1	1	1	0	0	0	0	x	0	0	0	0	0	x	0	0	0	1
CUFF.68976.1	CUFF.68976	zebrafish	novel	1.19048	621	0.0133268	0.158062	0	0	1	0	0	0	0	0	x	0	0	0	0	0	x	0	0	0	1
CUFF.27215.2	CUFF.27215	zebrafish	novel	4.81589	921	0.00222998	0.156486	1	1	1	1	1	0	0	0	x	0	0	0	0	0	x	0	0	0	1
CUFF.66478.1	CUFF.66478	zebrafish	novel	13.759	807	0.00112264	0.156318	1	0	1	0	0	0	0	0	x	0	0	0	0	0	x	0	0	0	1
CUFF.66478.2	CUFF.66478	zebrafish	novel	1.68439	807	0.00112264	0.156318	1	0	1	0	0	0	0	0	x	0	0	0	0	0	x	0	0	0	1
CUFF.27215.1	CUFF.27215	zebrafish	novel	3.99804	918	0.00223386	0.155042	1	1	1	1	1	0	0	0	x	0	0	0	0	0	x	0	0	0	1
CUFF.6107.4	CUFF.6107	zebrafish	novel	0.630355	534	0.000644449	0.154347	1	1	1	1	1	0	0	0	x	0	0	0	0	0	x	0	0	0	1
CUFF.64111.4	CUFF.64111	zebrafish	novel	1.09075	3507	0.00335144	0.153728	1	1	1	1	1	1	0	0	x	0	0	0	0	0	x	0	0	0	1
CUFF.68788.1	CUFF.68788	zebrafish	novel	0.625357	297	0.159684	0.15355	0	0	1	0	0	0	0	0	x	0	0	0	0	0	x	0	0	0	1
CUFF.68788.2	CUFF.68788	zebrafish	novel	0.895695	297	0.159684	0.15355	0	0	1	0	0	0	0	0	x	0	0	0	0	0	x	0	0	0	1
ENSDART00000099849	ENSDARG00000041381	zebrafish	processed_transcript	7.94998	1896	0.000501392	0.153247	1	1	1	1	0	0	0	0	x	0	0	0	0	0	x	0	0	0	1
CUFF.64111.6	CUFF.64111	zebrafish	novel	1.75399	3543	0.00332377	0.153209	1	1	1	1	1	1	0	0	x	0	0	0	0	0	x	0	0	0	1
CUFF.64111.7	CUFF.64111	zebrafish	novel	4.30877	3543	0.00332377	0.153209	1	1	1	1	1	1	0	0	x	0	0	0	0	0	x	0	0	0	1
CUFF.64111.3	CUFF.64111	zebrafish	novel	1.6816	3558	0.00332289	0.152853	1	1	1	1	1	1	0	0	x	0	0	0	0	0	x	0	0	0	1
CUFF.54796.1	CUFF.54796	zebrafish	novel	200.992	168	0.00300222	0.152512	0	0	1	0	0	0	0	0	x	0	0	0	0	0	x	0	0	0	0
CUFF.54796.3	CUFF.54796	zebrafish	novel	35.383	168	0.00300222	0.152512	0	0	1	0	0	0	0	0	x	0	0	0	0	0	x	0	0	0	0
ENSDART00000110141	ENSDARG00000056801	zebrafish	processed_transcript	15.1586	1419	0.00269017	0.151819	1	1	1	1	0	0	0	0	x	0	0	0	0	0	x	0	0	0	1
ENSDART00000150820	ENSDARG00000096036	zebrafish	processed_transcript	8.44541	90	0.00913194	0.150148	0	0	1	0	0	0	0	0	x	0	0	0	0	0	x	0	0	0	1
CUFF.24291.1	CUFF.24291	zebrafish	novel	2.12253	501	0.000903455	0.147714	0	0	1	0	0	0	0	0	x	0	0	0	0	0	x	0	0	0	1
CUFF.33031.4	CUFF.33031	zebrafish	novel	1.11563	3252	0.000479876	0.147588	1	1	1	0	0	0	0	0	x	0	0	0	0	0	x	0	0	0	1
CUFF.6958.2	CUFF.6958	zebrafish	novel	5.47362	720	0.00205513	0.142734	0	0	1	0	0	0	0	0	x	0	0	0	0	0	x	0	0	0	1
CUFF.47683.1	CUFF.47683	zebrafish	novel	16.9414	264	0.00132349	0.142414	0	0	1	0	0	0	0	0	x	0	0	0	0	0	x	0	0	0	1
CUFF.67121.1	CUFF.67121	zebrafish	novel	0.921358	918	0.0012545	0.142361	0	0	1	0	0	0	0	0	x	0	0	0	0	0	x	0	0	0	1
ENSDART00000079356	ENSDARG00000056801	zebrafish	processed_transcript	32.579	1458	0.00260664	0.142195	1	1	1	1	0	0	0	0	x	0	0	0	0	0	x	0	0	0	1
ENSDART00000129970	ENSDARG00000086957	zebrafish	processed_transcript	1.97172	1602	0.00121962	0.141291	0	0	1	0	0	0	0	0	x	0	0	0	0	0	x	0	0	0	1
ENSDART00000127159	ENSDARG00000041381	zebrafish	processed_transcript	0.723463	1713	0.000297941	0.141259	1	1	1	1	1	0	0	0	x	0	0	0	0	0	x	0	0	0	1
CUFF.52315.1	CUFF.52315	zebrafish	novel	2.06475	357	0.00355533	0.14068	1	1	1	0	0	0	0	0	x	0	0	0	0	0	x	0	0	0	1
CUFF.50589.4	CUFF.50589	zebrafish	novel	147.202	498	0.00192122	0.138238	1	1	0	0	0	0	0	0	x	0	0	0	0	0	x	0	0	0	1
CUFF.69466.1	CUFF.69466	zebrafish	novel	1.08988	1506	0.0583783	0.138128	1	1	1	0	0	0	0	0	x	0	0	0	0	0	x	0	0	0	1
CUFF.47683.4	CUFF.47683	zebrafish	novel	5.21278	141	7.979e-05	0.137404	0	0	1	0	0	0	0	0	x	0	0	0	0	0	x	0	0	0	1
ENSDART00000060603	ENSDARG00000041346	zebrafish	processed_transcript	1.69747	927	0.05831	0.136727	1	1	1	0	0	0	0	0	x	0	0	0	0	0	x	0	0	0	1
ENSDART00000134980	ENSDARG00000095615	zebrafish	processed_transcript	1.50524	306	0.00206471	0.136189	1	0	1	0	0	0	0	0	x	0	0	0	0	0	x	0	0	0	1
CUFF.68647.1	CUFF.68647	zebrafish	novel	2.05107	3972	0.0198109	0.132537	1	1	1	0	0	0	0	0	x	0	0	0	0	0	x	0	0	0	1
CUFF.68647.2	CUFF.68647	zebrafish	novel	1.02091	3972	0.0198109	0.132537	1	1	1	0	0	0	0	0	x	0	0	0	0	0	x	0	0	0	1
CUFF.62881.1	CUFF.62881	zebrafish	novel	1.56992	2019	0.0011198	0.131494	1	1	1	1	0	0	0	0	x	0	0	0	0	0	x	0	0	0	1
CUFF.14378.1	CUFF.14378	zebrafish	novel	1.10484	2205	0.00837243	0.131492	1	1	1	1	0	0	0	0	x	0	0	0	0	0	x	0	0	0	1
CUFF.32196.1	CUFF.32196	zebrafish	novel	6.60806	453	0.00148523	0.131238	0	0	1	0	0	0	0	0	x	0	0	0	0	0	x	0	0	0	1
ENSDART00000047993	ENSDARG00000037574	zebrafish	processed_transcript	17.0937	2223	0.000471141	0.130207	1	1	1	1	1	1	0	1	x	0	0	0	0	0	x	0	0	0	1
CUFF.60307.1	CUFF.60307	zebrafish	novel	1.56429	714	0.00452744	0.129086	1	1	1	1	1	1	0	0	x	0	0	0	0	0	x	0	0	0	1
CUFF.10380.2	CUFF.10380	zebrafish	novel	7.57815	981	0.000266436	0.127453	1	1	1	0	0	0	0	0	x	0	0	0	0	0	x	0	0	0	1
CUFF.30810.1	CUFF.30810	zebrafish	novel	0.905201	534	0.00143769	0.127106	0	0	1	0	0	0	0	0	x	0	0	0	0	0	x	0	0	0	1
CUFF.32932.1	CUFF.32932	zebrafish	novel	5.50467	960	0.00588697	0.127065	1	1	1	1	0	0	0	0	x	0	0	0	0	0	x	0	0	0	1
CUFF.30810.3	CUFF.30810	zebrafish	novel	9.72869	534	0.00143115	0.126832	0	0	1	0	0	0	0	0	x	0	0	0	0	0	x	0	0	0	1
CUFF.30810.4	CUFF.30810	zebrafish	novel	1.6408	534	0.0014928	0.126832	0	0	1	0	0	0	0	0	x	0	0	0	0	0	x	0	0	0	1
CUFF.22190.2	CUFF.22190	zebrafish	novel	12.9524	252	0.00087031	0.126036	1	1	1	0	0	0	0	0	x	0	0	0	0	0	x	0	0	0	1
CUFF.57928.10	CUFF.57928	zebrafish	novel	11.021	426	0.00450372	0.125636	0	0	1	0	0	0	0	0	x	0	0	0	0	0	x	0	0	0	0
CUFF.57928.11	CUFF.57928	zebrafish	novel	12.8288	426	0.00450372	0.125636	0	0	1	0	0	0	0	0	x	0	0	0	0	0	x	0	0	0	0
CUFF.17343.1	CUFF.17343	zebrafish	novel	3.16383	717	0.00547426	0.125506	1	1	1	1	1	1	1	0	x	0	0	0	0	0	x	0	0	0	1
ENSDART00000110991	ENSDARG00000079588	zebrafish	processed_transcript	5.96649	996	0.00176921	0.124446	1	1	1	0	0	0	0	0	x	0	0	0	0	0	x	0	0	0	1
CUFF.24190.2	CUFF.24190	zebrafish	novel	8.30937	159	0.000198208	0.124402	0	0	1	0	0	0	0	0	x	0	0	0	0	0	x	0	0	0	0
CUFF.20378.3	CUFF.20378	zebrafish	novel	0.520796	1614	0.00118483	0.12431	1	1	1	1	1	0	0	0	x	0	0	0	0	0	x	0	0	0	1
CUFF.24190.1	CUFF.24190	zebrafish	novel	15.2621	150	0.000381672	0.123586	0	0	1	0	0	0	0	0	x	0	0	0	0	0	x	0	0	0	0
CUFF.50517.4	CUFF.50517	zebrafish	novel	2.17143	2028	0.00026999	0.122585	1	1	1	0	0	0	0	0	x	0	0	0	0	0	x	0	0	0	1
CUFF.20378.1	CUFF.20378	zebrafish	novel	0.580914	2208	0.00187842	0.122497	1	1	1	1	1	0	0	0	x	0	0	0	0	0	x	0	0	0	1
ENSDART00000143081	ENSDARG00000092695	zebrafish	processed_transcript	1.09986	285	0.00196098	0.12163	1	1	1	1	1	0	0	0	x	0	0	0	0	0	x	0	0	0	1
CUFF.45056.2	CUFF.45056	zebrafish	novel	3.9398	804	0.0012588	0.12126	0	0	1	0	0	0	0	0	x	0	0	0	0	0	x	0	0	0	1
CUFF.75783.1	CUFF.75783	zebrafish	novel	0.803745	507	0.0243319	0.120395	1	1	1	0	0	0	0	0	x	0	0	0	0	0	x	0	0	0	1
CUFF.75783.2	CUFF.75783	zebrafish	novel	4.24567	507	0.0243319	0.120395	1	1	1	0	0	0	0	0	x	0	0	0	0	0	x	0	0	0	1
CUFF.10380.1	CUFF.10380	zebrafish	novel	17.3532	687	0.000204057	0.120205	1	1	1	0	0	0	0	0	x	0	0	0	0	0	x	0	0	0	1
ENSDART00000135783	ENSDARG00000087277	zebrafish	processed_transcript	9.22191	786	0.000581031	0.120048	0	0	1	0	0	0	0	0	x	0	0	0	0	0	x	0	0	0	1
CUFF.37101.1	CUFF.37101	zebrafish	novel	7.27843	1911	0.00238106	0.115916	1	1	1	1	0	0	0	0	x	0	0	0	0	0	x	0	0	0	1
CUFF.56448.1	CUFF.56448	zebrafish	novel	1.00975	8313	0.00409278	0.113116	1	1	1	1	1	0	1	0	x	0	0	0	0	0	x	0	0	0	1
CUFF.4562.1	CUFF.4562	zebrafish	novel	3.38779	378	0.00295002	0.113075	0	0	1	0	0	0	0	0	x	0	0	0	0	0	x	0	0	0	1
CUFF.33535.1	CUFF.33535	zebrafish	novel	1.31663	411	0.0102033	0.112595	1	1	1	0	0	0	0	0	x	0	0	0	0	0	x	0	0	0	1
CUFF.25720.2	CUFF.25720	zebrafish	novel	1.52461	453	0.00532019	0.112161	0	0	1	0	0	0	0	0	x	0	0	0	0	0	x	0	0	0	1
CUFF.54243.7	CUFF.54243	zebrafish	novel	1.69064	717	0.00104207	0.110493	1	1	1	0	0	0	0	0	x	0	0	0	0	0	x	0	0	0	1
CUFF.56614.1	CUFF.56614	zebrafish	novel	50.5028	573	0.00109846	0.108168	0	0	1	0	0	0	0	0	x	0	0	0	0	0	x	0	0	0	1
CUFF.54243.5	CUFF.54243	zebrafish	novel	0.584918	963	0.000832696	0.106831	1	1	1	0	0	0	0	0	x	0	0	0	0	0	x	0	0	0	1
CUFF.9396.1	CUFF.9396	zebrafish	novel	0.998587	120	0.0653598	0.10645	0	0	1	0	0	0	0	0	x	0	0	0	0	0	x	0	0	0	0
ENSDART00000108851	ENSDARG00000076945	zebrafish	processed_transcript	7.80792	3429	0.00552967	0.105593	1	1	1	1	0	0	0	0	x	0	0	0	0	0	x	0	0	0	1
CUFF.66983.2	CUFF.66983	zebrafish	novel	0.6964	1329	0.00264782	0.105519	1	1	1	0	0	0	0	0	x	0	0	0	0	0	x	0	0	0	1
ENSDART00000135958	ENSDARG00000093019	zebrafish	processed_transcript	0.788889	228	0.0209619	0.105334	1	1	1	1	0	0	0	0	x	0	0	0	0	0	x	0	0	0	1
CUFF.17935.1	CUFF.17935	zebrafish	novel	1.54692	249	0.00309786	0.104651	0	0	1	0	0	0	0	0	x	0	0	0	0	0	x	0	0	0	1
CUFF.66983.1	CUFF.66983	zebrafish	novel	2.93945	1344	0.00265354	0.103955	1	1	1	0	0	0	0	0	x	0	0	0	0	0	x	0	0	0	1
CUFF.19808.1	CUFF.19808	zebrafish	novel	0.677233	1695	0.00029574	0.102792	1	1	1	0	0	0	0	0	x	0	0	0	0	0	x	0	0	0	1
ENSDART00000028606	ENSDARG00000024049	zebrafish	processed_transcript	2.64968	1797	0.00239086	0.101859	1	1	1	1	1	1	0	0	x	0	0	0	0	0	x	0	0	0	1
CUFF.10734.1	CUFF.10734	zebrafish	novel	7.1193	1158	0.00245499	0.101433	1	1	1	0	0	0	0	0	x	0	0	0	0	0	x	0	0	0	1
CUFF.26909.2	CUFF.26909	zebrafish	novel	12.1348	369	0.00648734	0.101427	0	0	1	0	0	0	0	0	x	0	0	0	0	0	x	0	0	0	1
CUFF.19808.3	CUFF.19808	zebrafish	novel	12.4628	1131	0.00024426	0.101141	1	1	1	0	0	0	0	0	x	0	0	0	0	0	x	0	0	0	1
CUFF.20583.3	CUFF.20583	zebrafish	novel	6.67021	1323	0.00346784	0.0999062	1	1	1	1	0	1	0	0	x	0	0	0	0	0	x	0	0	0	1
CUFF.5536.1	CUFF.5536	zebrafish	novel	1.61119	2448	0.00272457	0.0975745	1	0	1	0	0	0	0	0	x	0	0	0	0	0	x	0	0	0	1
ENSDART00000057625	ENSDARG00000018648	zebrafish	processed_transcript	0.67947	2457	0.0056881	0.0974876	1	1	1	1	1	1	0	0	x	0	0	0	0	0	x	0	0	0	1
CUFF.65679.2	CUFF.65679	zebrafish	novel	1.24025	1218	0.00269461	0.0966742	1	1	1	1	0	0	0	0	x	0	0	0	0	0	x	0	0	0	1
CUFF.60588.1	CUFF.60588	zebrafish	novel	2.13853	138	0.00278388	0.0923419	0	0	1	0	0	0	0	0	x	0	0	0	0	0	x	0	0	0	1
CUFF.60588.2	CUFF.60588	zebrafish	novel	26.7793	138	0.00278388	0.0923419	0	0	1	0	0	0	0	0	x	0	0	0	0	0	x	0	0	0	1
CUFF.19808.2	CUFF.19808	zebrafish	novel	7.07256	2070	0.000277271	0.0921519	1	1	1	0	0	0	0	0	x	0	0	0	0	0	x	0	0	0	1
CUFF.19808.4	CUFF.19808	zebrafish	novel	2.68724	2070	0.000277271	0.0921519	1	1	1	0	0	0	0	0	x	0	0	0	0	0	x	0	0	0	1
CUFF.69321.2	CUFF.69321	zebrafish	novel	1.85567	1041	0.0216495	0.0901316	0	0	1	0	0	0	0	0	x	0	0	0	0	0	x	0	0	0	1
CUFF.26668.1	CUFF.26668	zebrafish	novel	2.92074	183	0.00565525	0.0890872	0	0	1	0	0	0	0	0	x	0	0	0	0	0	x	0	0	0	0
CUFF.61506.1	CUFF.61506	zebrafish	novel	1.11216	495	0.00104484	0.0889013	1	1	1	0	0	0	0	0	x	0	0	0	0	0	x	0	0	0	1
CUFF.61506.2	CUFF.61506	zebrafish	novel	30.5803	495	0.00104484	0.0889013	1	1	1	0	0	0	0	0	x	0	0	0	0	0	x	0	0	0	1
CUFF.31590.1	CUFF.31590	zebrafish	novel	65.109	681	0.000602543	0.088466	1	1	1	0	0	0	0	0	x	0	0	0	0	0	x	0	0	0	1
CUFF.5754.1	CUFF.5754	zebrafish	novel	0.734781	1275	0.00161918	0.0878879	1	1	1	1	1	0	0	0	x	0	0	0	0	0	x	0	0	0	1
ENSDART00000145950	ENSDARG00000093282	zebrafish	processed_transcript	1.18803	93	0.0112056	0.0871585	0	0	1	0	0	0	0	0	x	0	0	0	0	0	x	0	0	0	0
CUFF.6332.1	CUFF.6332	zebrafish	novel	1.76516	285	0.0069824	0.0867838	0	0	1	0	0	0	0	0	x	0	0	0	0	0	x	0	0	0	0
CUFF.7508.1	CUFF.7508	zebrafish	novel	15.2287	1380	0.000736512	0.0853252	0	0	1	0	0	0	0	0	x	0	0	0	0	0	x	0	0	0	1
CUFF.2733.1	CUFF.2733	zebrafish	novel	1.46857	198	0.0039203	0.0852024	0	0	1	0	0	0	0	0	x	0	0	0	0	0	x	0	0	0	0
ENSDART00000111792	ENSDARG00000090026	zebrafish	processed_transcript	1.02994	1116	0.00437435	0.0851194	1	1	1	1	1	1	1	0	x	0	0	0	0	0	x	0	0	0	1
CUFF.23406.2	CUFF.23406	zebrafish	novel	3.34584	546	0.00449916	0.0851185	0	0	1	0	0	0	0	0	x	0	0	0	0	0	x	0	0	0	1
CUFF.8547.1	CUFF.8547	zebrafish	novel	13.5143	294	0.00112977	0.0812813	0	0	1	0	0	0	0	0	x	0	0	0	0	0	x	0	0	0	1
CUFF.5754.2	CUFF.5754	zebrafish	novel	1.72194	1899	0.00250031	0.0780813	1	1	1	1	1	0	0	0	x	0	0	0	0	0	x	0	0	0	1
ENSDART00000145261	ENSDARG00000093907	zebrafish	processed_transcript	4.34329	720	0.000178846	0.0776096	1	1	1	1	0	0	0	0	x	0	0	0	0	0	x	0	0	0	1
CUFF.65913.1	CUFF.65913	zebrafish	novel	5.91614	495	0.00163467	0.0752679	1	1	1	0	1	0	1	0	x	0	0	0	0	0	x	0	0	0	1
CUFF.69030.1	CUFF.69030	zebrafish	novel	0.692422	648	0.020045	0.0740609	0	0	1	0	0	0	0	0	x	0	0	0	0	0	x	0	0	0	1
CUFF.19808.5	CUFF.19808	zebrafish	novel	1.61649	1926	0.000296094	0.0735358	1	1	1	0	0	0	0	0	x	0	0	0	0	0	x	0	0	0	1
CUFF.23406.3	CUFF.23406	zebrafish	novel	1.4527	615	0.00388504	0.0724835	0	0	1	0	0	0	0	0	x	0	0	0	0	0	x	0	0	0	1
ENSDART00000148005	ENSDARG00000093787	zebrafish	processed_transcript	1.38232	333	0.00509189	0.0719644	0	0	1	0	0	0	0	0	x	0	0	0	0	0	x	0	0	0	0
CUFF.26384.1	CUFF.26384	zebrafish	novel	1.43728	141	0.00115113	0.0708906	1	1	1	1	1	0	0	0	x	0	0	0	0	0	x	0	0	0	1
CUFF.26384.2	CUFF.26384	zebrafish	novel	7.16857	141	0.00115113	0.0708906	1	1	1	1	1	0	0	0	x	0	0	0	0	0	x	0	0	0	1
CUFF.15350.3	CUFF.15350	zebrafish	novel	1.43152	672	0.00757514	0.0661576	0	0	1	0	0	0	0	0	x	0	0	0	0	0	x	0	0	0	1
CUFF.68644.2	CUFF.68644	zebrafish	novel	5.32014	3420	0.0102897	0.0655183	1	1	1	1	0	1	1	0	x	0	0	0	0	0	x	0	0	0	1
ENSDART00000134457	ENSDARG00000090352	zebrafish	processed_transcript	1.93397	261	0.00249106	0.0650511	0	0	1	0	0	0	0	0	x	0	0	0	0	0	x	0	0	0	1
CUFF.49968.2	CUFF.49968	zebrafish	novel	3.6775	867	0.000748489	0.0647983	0	0	1	0	0	0	0	0	x	0	0	0	0	0	x	0	0	0	1
CUFF.56202.1	CUFF.56202	zebrafish	novel	2.17575	1329	0.00358969	0.0625499	1	1	1	1	1	1	1	1	x	0	0	0	0	0	x	0	0	0	1
CUFF.6849.3	CUFF.6849	zebrafish	novel	5.68112	540	0.000517441	0.0594818	0	0	1	0	0	0	0	0	x	0	0	0	0	0	x	0	0	0	1
CUFF.25058.10	CUFF.25058	zebrafish	novel	8.4364	405	0.00226508	0.0590026	0	0	1	0	0	0	0	0	x	0	0	0	0	0	x	0	0	0	1
CUFF.25058.9	CUFF.25058	zebrafish	novel	1.75914	405	0.00226508	0.0590026	0	0	1	0	0	0	0	0	x	0	0	0	0	0	x	0	0	0	1
ENSDART00000148219	ENSDARG00000094729	zebrafish	processed_transcript	68.1153	177	0.0020685	0.0575389	0	0	1	0	0	0	0	0	x	0	0	0	0	0	x	0	0	0	0
CUFF.65357.1	CUFF.65357	zebrafish	novel	20.9216	267	0.00259649	0.0570526	1	1	1	0	0	0	0	0	x	0	0	0	0	0	x	0	0	0	1
CUFF.62245.1	CUFF.62245	zebrafish	novel	1.54851	879	0.00889763	0.0566105	0	0	1	0	0	0	0	0	x	0	0	0	0	0	x	0	0	0	1
CUFF.15350.1	CUFF.15350	zebrafish	novel	5.22377	996	0.00687813	0.0558371	0	0	1	0	0	0	0	0	x	0	0	0	0	0	x	0	0	0	1
CUFF.51559.1	CUFF.51559	zebrafish	novel	10.827	492	0.00100681	0.0544715	1	1	0	1	1	0	0	0	x	0	0	0	0	0	x	0	0	0	1
CUFF.65534.2	CUFF.65534	zebrafish	novel	1.57147	384	0.00732222	0.0512398	0	0	1	0	0	0	0	0	x	0	0	0	0	0	x	0	0	0	1
CUFF.6404.1	CUFF.6404	zebrafish	novel	1.78781	378	0.00442994	0.0511287	0	0	1	0	0	0	0	0	x	0	0	0	0	0	x	0	0	0	0
ENSDART00000110610	ENSDARG00000078166	zebrafish	processed_transcript	5.91674	1851	0.000717096	0.0509567	1	1	1	0	0	0	0	0	x	0	0	0	0	0	x	0	0	0	1
CUFF.19835.1	CUFF.19835	zebrafish	novel	19.59	309	0.00372996	0.0506862	0	0	1	0	0	0	0	0	x	0	0	0	0	0	x	0	0	0	0
CUFF.19835.2	CUFF.19835	zebrafish	novel	38.3423	309	0.00372996	0.0506862	0	0	1	0	0	0	0	0	x	0	0	0	0	0	x	0	0	0	0
CUFF.25058.11	CUFF.25058	zebrafish	novel	0.725181	393	0.00228205	0.0501298	0	0	1	0	0	0	0	0	x	0	0	0	0	0	x	0	0	0	1
CUFF.15350.2	CUFF.15350	zebrafish	novel	1.05246	792	0.00799694	0.049541	0	0	1	0	0	0	0	0	x	0	0	0	0	0	x	0	0	0	1
CUFF.58141.1	CUFF.58141	zebrafish	novel	1.09195	3075	0.00249247	0.0490699	1	1	1	0	0	0	0	0	x	0	0	0	0	0	x	0	0	0	1
CUFF.58141.2	CUFF.58141	zebrafish	novel	1.06555	3075	0.00249247	0.0490699	1	1	1	0	0	0	0	0	x	0	0	0	0	0	x	0	0	0	1
CUFF.54297.1	CUFF.54297	zebrafish	novel	52.527	1332	0.00467603	0.0478739	1	1	1	1	0	0	0	0	x	0	0	0	0	0	x	0	0	0	1
CUFF.54297.2	CUFF.54297	zebrafish	novel	23.6499	1332	0.00467603	0.0478739	1	1	1	1	0	0	0	0	x	0	0	0	0	0	x	0	0	0	1
CUFF.65534.3	CUFF.65534	zebrafish	novel	0.582243	336	0.00753202	0.0474577	0	0	1	0	0	0	0	0	x	0	0	0	0	0	x	0	0	0	1
CUFF.53506.1	CUFF.53506	zebrafish	novel	0.847637	228	0.0662543	0.0466524	1	1	1	0	0	0	0	0	x	0	0	0	0	0	x	0	0	0	1
CUFF.47599.3	CUFF.47599	zebrafish	novel	1.22003	1143	0.00233081	0.0439264	1	1	1	1	0	0	0	0	x	0	0	0	0	0	x	0	0	0	1
CUFF.53662.9	CUFF.53662	zebrafish	novel	3.67754	1185	0.00123569	0.0431541	0	0	1	0	0	0	0	0	x	0	0	0	0	0	x	0	0	0	1
CUFF.7134.2	CUFF.7134	zebrafish	novel	5.83158	543	0.00276411	0.0431506	1	1	1	0	0	0	0	0	x	0	0	0	0	0	x	0	0	0	1
ENSDART00000121959	ENSDARG00000086996	zebrafish	processed_transcript	0.609544	306	0.00159618	0.0418814	1	1	1	1	1	1	0	0	x	0	0	0	0	0	x	0	0	0	1
CUFF.23528.2	CUFF.23528	zebrafish	novel	14.6699	435	0.000342786	0.0414472	1	1	1	0	0	0	0	0	x	0	0	0	0	0	x	0	0	0	1
CUFF.40220.1	CUFF.40220	zebrafish	novel	114.496	189	0.00168137	0.0403694	1	1	1	1	0	0	0	0	x	0	0	0	0	0	x	0	0	0	1
CUFF.48530.2	CUFF.48530	zebrafish	novel	0.58614	921	0.00445967	0.0400267	1	1	1	1	0	0	0	0	x	0	0	0	0	0	x	0	0	0	1
ENSDART00000143946	ENSDARG00000095563	zebrafish	lincRNA	0.564326	102	0.00495889	0.0399618	0	0	1	0	0	0	0	0	x	0	0	0	0	0	x	0	0	0	0
CUFF.75373.1	CUFF.75373	zebrafish	novel	0.564038	87	0.0321293	0.0397867	0	0	1	0	0	0	0	0	x	0	0	0	0	0	x	0	0	0	0
CUFF.72225.1	CUFF.72225	zebrafish	novel	0.713533	426	0.0127297	0.0390429	1	1	1	0	0	0	0	0	x	0	0	0	0	0	x	0	0	0	1
ENSDART00000152701	ENSDARG00000096641	zebrafish	processed_transcript	4.11398	207	0.000937003	0.0375161	0	0	1	0	0	0	0	0	x	0	0	0	0	0	x	0	0	0	1
CUFF.42815.1	CUFF.42815	zebrafish	novel	7.34186	645	0.00312193	0.0361234	1	1	1	1	1	1	1	1	x	0	0	0	0	0	x	0	0	0	1
CUFF.49975.1	CUFF.49975	zebrafish	novel	1.92117	1062	0.00123934	0.0357292	1	1	1	1	0	0	0	0	x	0	0	0	0	0	x	0	0	0	1
CUFF.18832.1	CUFF.18832	zebrafish	novel	0.570045	801	0.00306924	0.0345352	1	1	1	0	0	0	0	0	x	0	0	0	0	0	x	0	0	0	1
ENSDART00000144236	ENSDARG00000093742	zebrafish	lincRNA	1.25377	207	0.000468942	0.0340198	1	1	1	0	0	0	0	0	x	0	0	0	0	0	x	0	0	0	1
CUFF.19771.1	CUFF.19771	zebrafish	novel	0.587235	351	0.0406003	0.0335888	0	0	1	0	0	0	0	0	x	0	0	0	0	0	x	0	0	0	1
CUFF.7754.1	CUFF.7754	zebrafish	novel	8.66907	318	0.00380707	0.0327044	1	1	1	0	0	0	0	0	x	0	0	0	0	0	x	0	0	0	1
CUFF.59098.1	CUFF.59098	zebrafish	novel	3.21665	1005	0.00985649	0.0322424	1	1	1	1	0	0	0	0	x	0	0	0	0	0	x	0	0	0	1
CUFF.28105.2	CUFF.28105	zebrafish	novel	0.544618	666	0.00470899	0.029246	1	1	1	0	0	0	0	0	x	0	0	0	0	0	x	0	0	0	1
CUFF.50515.2	CUFF.50515	zebrafish	novel	0.5448	153	0.00815327	0.0285149	0	1	0	0	0	0	0	0	x	0	0	0	0	0	x	0	0	0	0
CUFF.54297.5	CUFF.54297	zebrafish	novel	2.2068	870	0.0050756	0.0259454	1	1	1	1	0	0	0	0	x	0	0	0	0	0	x	0	0	0	1
CUFF.54297.3	CUFF.54297	zebrafish	novel	1.42968	876	0.00506176	0.0256456	1	1	1	1	0	0	0	0	x	0	0	0	0	0	x	0	0	0	1
CUFF.66997.1	CUFF.66997	zebrafish	novel	4.7324	201	0.00818843	0.0256297	0	0	1	0	0	0	0	0	x	0	0	0	0	0	x	0	0	0	0
CUFF.23150.1	CUFF.23150	zebrafish	novel	8.11564	462	0.00189359	0.0240278	1	1	1	0	1	0	0	0	x	0	0	0	0	0	x	0	0	0	1
CUFF.3934.1	CUFF.3934	zebrafish	novel	24.7591	489	0.000900624	0.0234976	1	1	1	1	0	1	0	0	x	0	0	0	0	0	x	0	0	0	1
ENSDART00000097452	ENSDARG00000052693	zebrafish	processed_transcript	4.73423	1197	0.00200166	0.0233862	1	1	1	1	0	0	0	0	x	0	0	0	0	0	x	0	0	0	1
CUFF.67602.2	CUFF.67602	zebrafish	novel	0.784028	411	0.00336878	0.0231567	0	0	1	0	0	0	0	0	x	0	0	0	0	0	x	0	0	0	0
CUFF.54297.4	CUFF.54297	zebrafish	novel	2.03116	918	0.00481993	0.0231215	1	1	1	1	0	0	0	0	x	0	0	0	0	0	x	0	0	0	1
CUFF.28067.1	CUFF.28067	zebrafish	novel	1.21729	1707	0.00228348	0.0227042	0	0	1	0	0	0	0	0	x	0	0	0	0	0	x	0	0	0	1
CUFF.42799.3	CUFF.42799	zebrafish	novel	7.24229	693	0.00944357	0.0223618	1	1	1	1	1	1	1	1	x	0	0	0	0	0	x	0	0	0	1
ENSDART00000139853	ENSDARG00000092012	zebrafish	processed_transcript	0.819558	165	0.135808	0.020905	0	0	1	0	0	0	0	0	x	0	0	0	0	0	x	0	0	0	1
CUFF.33679.1	CUFF.33679	zebrafish	novel	22.5775	384	0.00232787	0.0197664	0	0	1	0	0	0	0	0	x	0	0	0	0	0	x	0	0	0	0
CUFF.44381.2	CUFF.44381	zebrafish	novel	1.04063	2937	0.00109067	0.0166903	1	0	1	1	1	1	0	0	x	0	0	0	0	0	x	0	0	0	1
CUFF.42140.2	CUFF.42140	zebrafish	novel	5.61843	423	0.00232325	0.0164498	1	1	1	0	0	0	0	0	x	0	0	0	0	0	x	0	0	0	1
CUFF.17735.1	CUFF.17735	zebrafish	novel	2.69708	144	0.00162716	0.0158753	0	0	1	0	0	0	0	0	x	0	0	0	0	0	x	0	0	0	0
CUFF.53662.3	CUFF.53662	zebrafish	novel	0.983374	2673	0.00266329	0.0158343	1	1	1	0	0	0	0	0	x	0	0	0	0	0	x	0	0	0	1
CUFF.33951.1	CUFF.33951	zebrafish	novel	2.7934	165	0.0185063	0.0131357	1	1	0	0	0	0	0	0	x	0	0	0	0	0	x	0	0	0	1
CUFF.42799.23	CUFF.42799	zebrafish	novel	8.53284	783	0.0174889	0.0124283	1	1	1	1	1	1	1	1	x	0	0	0	0	0	x	0	0	0	1
CUFF.8314.1	CUFF.8314	zebrafish	novel	11.6814	378	0.00266489	0.0104705	1	1	1	0	0	0	0	0	x	0	0	0	0	0	x	0	0	0	1
CUFF.21810.2	CUFF.21810	zebrafish	novel	0.518192	1566	0.00748422	0.00923044	1	1	1	1	0	0	0	0	x	0	0	0	0	0	x	0	0	0	1
ENSDART00000146044	ENSDARG00000094961	zebrafish	processed_transcript	1.01392	165	0.140716	0.00586492	0	0	1	0	0	0	0	0	x	0	0	0	0	0	x	0	0	0	1
CUFF.14232.1	CUFF.14232	zebrafish	novel	1.53725	192	0.0171908	0.00577324	0	0	1	0	0	0	0	0	x	0	0	0	0	0	x	0	0	0	0
ENSDART00000140899	ENSDARG00000090863	zebrafish	lincRNA	0.533386	135	0.00445967	0.00511033	0	0	1	0	0	0	0	0	x	0	0	0	0	0	x	0	0	0	1
CUFF.53662.2	CUFF.53662	zebrafish	novel	0.521164	3963	0.00237547	0.000948714	1	1	1	0	0	0	0	0	x	0	0	0	0	0	x	0	0	0	1
CUFF.63220.2	CUFF.63220	zebrafish	novel	2.86705	696	0.00721121	-0.00132689	1	1	1	0	0	0	0	0	x	0	0	0	0	0	x	0	0	0	1
ENSDART00000135557	ENSDARG00000094523	zebrafish	processed_transcript	1.08569	309	0.00987908	-0.00449877	0	0	1	0	0	0	0	0	x	0	0	0	0	0	x	0	0	0	1
CUFF.17412.1	CUFF.17412	zebrafish	novel	21.9458	210	0.00131041	-0.00472189	1	1	0	0	0	0	0	0	x	0	0	0	0	0	x	0	0	0	1
ENSDART00000142400	ENSDARG00000092899	zebrafish	processed_transcript	28.3442	210	7.48934e-05	-0.00522743	1	1	0	0	0	0	0	0	x	0	0	0	0	0	x	0	0	0	1
CUFF.42817.2	CUFF.42817	zebrafish	novel	0.517097	1023	0.080835	-0.00856601	1	1	1	1	1	1	1	1	x	0	0	0	0	0	x	0	0	0	1
ENSDART00000152063	ENSDARG00000096447	zebrafish	lincRNA	53.1882	144	0.00146873	-0.00902784	0	0	1	0	0	0	0	0	x	0	0	0	0	0	x	0	0	0	0
CUFF.20095.1	CUFF.20095	zebrafish	novel	0.687807	771	0.0073155	-0.00971841	0	0	1	0	0	0	0	0	x	0	0	0	0	0	x	0	0	0	1
CUFF.18315.3	CUFF.18315	zebrafish	novel	0.547575	4593	0.00319723	-0.0105142	1	1	1	0	0	0	0	0	x	0	0	0	0	0	x	0	0	0	1
CUFF.5665.3	CUFF.5665	zebrafish	novel	0.869517	192	0.00715412	-0.0105489	0	0	1	0	0	0	0	0	x	0	0	0	0	0	x	0	0	0	0
CUFF.75548.2	CUFF.75548	zebrafish	novel	0.507489	1230	0.0447006	-0.0153071	1	1	1	1	1	1	1	1	x	0	0	0	0	0	x	0	0	0	1
CUFF.68170.1	CUFF.68170	zebrafish	novel	3.34883	1344	0.0200116	-0.0189317	0	0	1	0	0	0	0	0	x	0	0	0	0	0	x	0	0	0	1
CUFF.12088.1	CUFF.12088	zebrafish	novel	1.10737	501	0.00386707	-0.019089	1	1	1	0	0	0	0	0	x	0	0	0	0	0	x	0	0	0	1
CUFF.18752.1	CUFF.18752	zebrafish	novel	5.49753	4632	0.000427449	-0.0248958	1	1	1	0	0	0	0	0	x	0	0	0	0	0	x	0	0	0	1
CUFF.33121.1	CUFF.33121	zebrafish	novel	17.7753	348	0.0024096	-0.0266517	0	0	1	0	0	0	0	0	x	0	0	0	0	0	x	0	0	0	0
CUFF.42799.76	CUFF.42799	zebrafish	novel	2.4826	1074	0.0659979	-0.0301281	1	1	1	1	1	1	1	0	x	0	0	0	0	0	x	0	0	0	1
CUFF.68899.1	CUFF.68899	zebrafish	novel	0.62075	219	0.091654	-0.0301339	0	0	1	0	0	0	0	0	x	0	0	0	0	0	x	0	0	0	1
CUFF.56677.3	CUFF.56677	zebrafish	novel	1.12268	1332	0.0233589	-0.0308972	1	1	1	1	1	1	1	0	x	0	0	0	0	0	x	0	0	0	1
ENSDART00000136012	ENSDARG00000095139	zebrafish	processed_transcript	1.74629	288	0.00423243	-0.0409139	0	0	1	0	0	0	0	0	x	0	0	0	0	0	x	0	0	0	0
CUFF.42799.75	CUFF.42799	zebrafish	novel	7.17093	1215	0.0225106	-0.0419749	1	1	1	1	1	1	1	1	x	0	0	0	0	0	x	0	0	0	1
CUFF.41458.1	CUFF.41458	zebrafish	novel	0.503409	570	0.0096129	-0.0439718	1	1	1	0	0	0	0	0	x	0	0	0	0	0	x	0	0	0	1
ENSDART00000137246	ENSDARG00000092992	zebrafish	lincRNA	1.08325	288	0.00419427	-0.0444569	0	0	1	0	0	0	0	0	x	0	0	0	0	0	x	0	0	0	0
CUFF.25334.2	CUFF.25334	zebrafish	novel	1.51023	291	0.00435256	-0.0446836	0	0	1	0	0	0	0	0	x	0	0	0	0	0	x	0	0	0	1
ENSDART00000133558	ENSDARG00000093652	zebrafish	lincRNA	2.76943	1089	0.0420144	-0.0482563	1	1	1	1	1	1	1	1	x	0	0	0	0	0	x	0	0	0	1
CUFF.17283.2	CUFF.17283	zebrafish	novel	0.73346	114	0	-0.0506851	0	0	1	0	0	0	0	0	x	0	0	0	0	0	x	0	0	0	0
CUFF.65666.3	CUFF.65666	zebrafish	novel	4.12963	381	0.00186328	-0.0539051	1	1	0	0	0	0	0	0	x	0	0	0	0	0	x	0	0	0	1
CUFF.15908.3	CUFF.15908	zebrafish	novel	0.66155	342	0.00226856	-0.054857	0	0	1	0	0	0	0	0	x	0	0	0	0	0	x	0	0	0	1
CUFF.7076.1	CUFF.7076	zebrafish	novel	1.59469	1005	0.00316425	-0.056875	0	0	1	0	0	0	0	0	x	0	0	0	0	0	x	0	0	0	1
CUFF.27730.1	CUFF.27730	zebrafish	novel	3.05926	180	0.0146444	-0.0783278	0	0	1	0	0	0	0	0	x	0	0	0	0	0	x	0	0	0	0
CUFF.53297.3	CUFF.53297	zebrafish	novel	6.43194	609	0.0200832	-0.080028	1	1	1	1	1	1	1	1	x	0	0	0	0	0	x	0	0	0	1
CUFF.65666.2	CUFF.65666	zebrafish	novel	0.534029	189	0.00213892	-0.0887848	1	1	0	0	0	0	0	0	x	0	0	0	0	0	x	0	0	0	1
CUFF.66997.3	CUFF.66997	zebrafish	novel	1.20978	354	0.00610134	-0.09472	0	0	1	0	0	0	0	0	x	0	0	0	0	0	x	0	0	0	0
CUFF.23614.3	CUFF.23614	zebrafish	novel	0.824825	183	0.0227177	-0.106366	0	0	1	0	0	0	0	0	x	0	0	0	0	0	x	0	0	0	0
ENSDART00000140958	ENSDARG00000095329	zebrafish	processed_transcript	1.17692	234	0.00337305	-0.108694	0	0	1	0	0	0	0	0	x	0	0	0	0	0	x	0	0	0	0
CUFF.31516.3	CUFF.31516	zebrafish	novel	7.8254	1389	0.000747039	-0.122868	1	1	1	0	0	1	0	0	x	0	0	0	0	0	x	0	0	0	1
ENSDART00000147353	ENSDARG00000094898	zebrafish	processed_transcript	1.30995	297	0.00251226	-0.174951	0	0	1	0	0	0	0	0	x	0	0	0	0	0	x	0	0	0	1
ENSDART00000140991	ENSDARG00000092770	zebrafish	processed_transcript	1.1935	165	0.0125237	-0.182057	0	0	1	0	0	0	0	0	x	0	0	0	0	0	x	0	0	0	0
ENSDART00000133891	ENSDARG00000093175	zebrafish	processed_transcript	0.667943	84	0.0394747	-0.223629	0	0	1	0	0	0	0	0	x	0	0	0	0	0	x	0	0	0	0
CUFF.50262.1	CUFF.50262	zebrafish	novel	6.66612	234	0.00166539	-0.231963	1	1	0	0	0	0	0	0	x	0	0	0	0	0	x	0	0	0	1
ENSDART00000138920	ENSDARG00000095714	zebrafish	processed_transcript	0.548429	111	0	-0.234175	0	0	1	0	0	0	0	0	x	0	0	0	0	0	x	0	0	0	0
CUFF.2839.1	CUFF.2839	fruit fly	novel	0.960065	330	13.71	-0.270602	0	0	1	0	0	0	0	0	0	x	0	0	0	0	0	x	0	0	1
AT2G21188.1	AT2G21188	Arabidopsis	ncRNA	4.43605	177	0.475022	0.17209	0	0	0	0	1	0	0	0	0	0	x	0	0	0	0	0	x	0	1
CUFF.11137.1	CUFF.11137	Arabidopsis	novel	2.83833	180	0.534136	0.0979848	0	0	0	0	1	0	0	0	0	0	x	0	0	0	0	0	x	0	1
CUFF.8063.1	CUFF.8063	Arabidopsis	novel	12.23	147	0.182939	0.0977324	0	0	0	0	1	0	0	0	0	0	x	0	0	0	0	0	x	0	1
AT2G36307.1	AT2G36307	Arabidopsis	ncRNA	1.73035	219	0.129487	0.0477564	0	0	0	0	1	0	0	0	0	0	x	0	0	0	0	0	x	0	1
AT3G26612.1	AT3G26612	Arabidopsis	ncRNA	1.59023	144	0.116539	0.01849	0	0	0	0	1	0	0	0	0	0	x	0	0	0	0	0	x	0	1
CUFF.5248.1	CUFF.5248	Arabidopsis	novel	6.81773	93	0.663065	-0.00836941	0	0	0	0	1	0	0	0	0	0	x	0	0	0	0	0	x	0	1

## Sheet: C lncRNA_top_coding_score
Ensembl Trans ID	Ensembl Gene ID	Species	Ensembl biotype	FPKM	prORF length (nt)	prORF TE	prORF coding score	Homologies (0/1)	Matches in nr (0/1)	Comments
ENSMUST00000129321	ENSMUSG00000043419	mouse	processed_transcript	1.44948	561	3.92917	0.320967	1	1
CUFF.12903.1	CUFF.12903	mouse	novel	1.11034	114	5.54013	0.318532	0	0
ENSMUST00000135091	ENSMUSG00000051319	mouse	lincRNA	7.32614	171	4.8263	0.289561	1	1
CUFF.35421.1	CUFF.35421	mouse	novel	0.976123	213	1.07056	0.289082	1	1
CUFF.42661.2	CUFF.42661	mouse	novel	0.976815	705	0.949116	0.286035	0	1
CUFF.16377.1	CUFF.16377	mouse	novel	3.77865	606	1.20601	0.260773	1	1
ENSMUST00000134140	ENSMUSG00000089726	mouse	lincRNA	6.94346	123	23.0839	0.255724	0	0
ENSMUST00000181809	ENSMUSG00000097532	mouse	lincRNA	2.02227	264	1.95352	0.243838	1	1
ENSMUST00000163836	ENSMUSG00000087679	mouse	lincRNA	1.82116	420	0.269708	0.242228	1	1
ENSMUST00000181075	ENSMUSG00000096980	mouse	lincRNA	4.05124	312	6.0987	0.23724	0	0
ENSMUST00000171743	ENSMUSG00000024845	mouse	processed_transcript	0.885864	510	0.326544	0.232622	1	1
ENSMUST00000154488	ENSMUSG00000086173	mouse	processed_transcript	3.0383	141	1.64152	0.21628	0	1
ENSMUST00000145438	ENSMUSG00000086859	mouse	lincRNA	3.97105	129	0.841151	0.215819	0	1
CUFF.36386.2	CUFF.36386	mouse	novel	0.91786	177	1.66106	0.205953	1	1
ENSMUST00000172817	ENSMUSG00000092349	mouse	lincRNA	22.0558	246	0.672999	0.204691	0	1
ENSMUST00000156068	ENSMUSG00000018451	mouse	lincRNA	1.74764	366	3.21775	0.194917	0	1
ENSMUST00000144604	ENSMUSG00000086782	mouse	lincRNA	3.48993	273	4.1038	0.191165	0	1
ENSMUST00000148530	ENSMUSG00000085396	mouse	processed_transcript	14.6835	87	0.0672754	0.185558	0	0
ENSMUST00000181708	ENSMUSG00000097709	mouse	lincRNA	0.637591	201	3.59082	0.184535	0	0
ENSMUST00000177306	ENSMUSG00000085555	mouse	processed_transcript	0.963372	168	0.969733	0.184063	0	0
CUFF.40983.1	CUFF.40983	mouse	novel	2.42051	174	1.13803	0.183316	0	1
ENSMUST00000180927	ENSMUSG00000097753	mouse	lincRNA	1.08499	87	0.769462	0.180683	0	0
ENSMUST00000181502	ENSMUSG00000097062	mouse	lincRNA	2.2362	174	0.464581	0.174414	0	0
ENSMUST00000140267	ENSMUSG00000024845	mouse	processed_transcript	5.10211	336	0.174725	0.170207	1	1
ENSMUST00000117249	ENSMUSG00000053656	mouse	retained_intron	2.20036	195	1.04587	0.164372	0	1
ENSMUST00000181274	ENSMUSG00000097448	mouse	lincRNA	2.23737	165	1.97862	0.155553	0	0
ENSMUST00000180530	ENSMUSG00000097666	mouse	lincRNA	0.665062	105	1.53892	0.152017	0	0
ENSMUST00000138156	ENSMUSG00000086173	mouse	processed_transcript	2.5272	93	3.81067	0.140656	0	0
ENSMUST00000180396	ENSMUSG00000097346	mouse	lincRNA	40.2447	183	0.153135	0.139359	0	1
CUFF.33904.1	CUFF.33904	mouse	novel	2.14606	237	0.67645	0.139324	1	1
CUFF.46438.1	CUFF.46438	mouse	novel	9.10199	126	0.61557	0.136646	0	0
ENSMUST00000143847	ENSMUSG00000021268	mouse	non_coding	18.8394	138	0.0422588	0.136467	0	0
ENSMUST00000166636	ENSMUSG00000021268	mouse	processed_transcript	22.6718	138	0.0422588	0.136467	0	0
ENSMUST00000172838	ENSMUSG00000093846	mouse	lincRNA	3.29554	357	0.285868	0.135336	1	1
ENSMUST00000155384	ENSMUSG00000054418	mouse	processed_transcript	0.995873	252	1.80567	0.134737	0	1
ENSMUST00000138486	ENSMUSG00000074813	mouse	processed_transcript	0.697145	132	7.69462	0.127931	1	1
CUFF.20587.1	CUFF.20587	mouse	novel	0.623438	78	0.710273	0.123045	0	0
ENSMUST00000178074	ENSMUSG00000079179	mouse	antisense	1.51865	123	0.480232	0.122319	0	1
CUFF.11567.1	CUFF.11567	mouse	novel	0.558816	198	1.61992	0.121441	0	0
CUFF.40334.1	CUFF.40334	mouse	novel	17.2318	1113	1.84562	0.11979	1	1
CUFF.12710.1	CUFF.12710	mouse	novel	1.09288	597	1.83752	0.119256	1	1
ENSMUST00000172501	ENSMUSG00000092203	mouse	non_coding	12.9939	156	0.433674	0.116869	0	1
ENSMUST00000180974	ENSMUSG00000097574	mouse	lincRNA	0.717684	279	1.49229	0.116818	0	0
ENSMUST00000126664	ENSMUSG00000046808	mouse	processed_transcript	2.08341	2451	1.36594	0.114176	1	1
CUFF.43891.2	CUFF.43891	mouse	novel	12.3818	174	1.53892	0.114072	0	0
ENSMUST00000163493	ENSMUSG00000091475	mouse	processed_transcript	0.579322	123	1.23114	0.110584	0	0
ENSMUST00000181621	ENSMUSG00000097052	mouse	lincRNA	5.44629	93	1.48154	0.108251	0	0
ENSMUST00000120364	ENSMUSG00000053656	mouse	lincRNA	28.3381	207	0.360333	0.107806	0	1
ENSMUST00000134527	ENSMUSG00000085156	mouse	processed_transcript	7.54556	123	0.767504	0.107348	0	0
ENSMUST00000147762	ENSMUSG00000085156	mouse	processed_transcript	12.4317	123	0.767504	0.107348	0	0
ENSMUST00000130361	ENSMUSG00000073164	mouse	lincRNA	0.647739	456	0.419205	0.106712	1	1
CUFF.6126.1	CUFF.6126	mouse	novel	0.551785	78	4.1038	0.105629	0	0
CUFF.14640.1	CUFF.14640	mouse	novel	0.810254	123	1.02595	0.105261	0	0
ENSMUST00000178331	ENSMUSG00000079179	mouse	antisense	1.64571	141	0.442566	0.105212	0	1
ENSMUST00000143264	ENSMUSG00000074733	mouse	retained_intron	0.517212	195	1.45793	0.105179	1	1
ENSMUST00000181873	ENSMUSG00000097772	mouse	lincRNA	13.1678	120	0.249555	0.105169	0	1
ENSMUST00000173070	ENSMUSG00000092203	mouse	non_coding	60.4994	180	0.345357	0.104753	0	1
ENSMUST00000181833	ENSMUSG00000097639	mouse	lincRNA	26.346	99	0.712229	0.104218	0	0
CUFF.3332.1	CUFF.3332	mouse	novel	7.90244	78	1.53892	0.10125	0	0
ENSMUST00000137579	ENSMUSG00000024845	mouse	processed_transcript	3.20817	153	0.195212	0.100675	0	1
CUFF.34366.2	CUFF.34366	mouse	novel	0.874725	144	1.17251	0.100107	0	0
ENSMUST00000181189	ENSMUSG00000097162	mouse	lincRNA	1.31186	105	0.659539	0.0977236	0	0
CUFF.13072.1	CUFF.13072	mouse	novel	1.53905	129	10.8908	0.0975225	0	0
CUFF.16365.1	CUFF.16365	mouse	novel	2.5513	342	1.60824	0.0968728	0	0
ENSMUST00000140575	ENSMUSG00000086316	mouse	lincRNA	7.80026	207	3.60716	0.0962456	1	1
ENSMUST00000149514	ENSMUSG00000086316	mouse	retained_intron	1.81469	207	3.60716	0.0962456	1	1
CUFF.11591.1	CUFF.11591	mouse	novel	3.47488	195	1.27184	0.0945265	1	1
ENSMUST00000133808	ENSMUSG00000087679	mouse	lincRNA	8.81508	513	0.284735	0.0944009	0	1
CUFF.10344.1	CUFF.10344	mouse	novel	0.552999	210	2.1726	0.0940301	0	1
CUFF.381.1	CUFF.381	mouse	novel	3.64784	1071	0.428222	0.0933434	1	1
ENSMUST00000149822	ENSMUSG00000086859	mouse	lincRNA	7.52957	213	0.995232	0.0915633	0	1
CUFF.36392.1	CUFF.36392	mouse	novel	1.76602	651	0.258643	0.0885995	1	1
ENSMUST00000180671	ENSMUSG00000097055	mouse	lincRNA	1.79563	201	0.94703	0.0878427	0	0
ENSMUST00000098378	ENSMUSG00000074071	mouse	lincRNA	0.635176	927	1.06592	0.0851025	1	1
ENSMUST00000144366	ENSMUSG00000087174	mouse	processed_transcript	1.4209	159	0.41038	0.0845718	0	1
ENSMUST00000127989	ENSMUSG00000085433	mouse	antisense	0.540363	222	2.30839	0.0842825	0	0
ENSMUST00000128571	ENSMUSG00000063018	mouse	processed_transcript	49.8126	252	3.00871	0.0840536	0	1
ENSMUST00000147870	ENSMUSG00000063018	mouse	processed_transcript	0.515663	252	3.00871	0.0840536	0	1
ENSMUST00000150671	ENSMUSG00000063018	mouse	processed_transcript	1.66452	252	3.00871	0.0840536	0	1
ENSMUST00000154346	ENSMUSG00000063018	mouse	processed_transcript	0.531454	252	3.00871	0.0840536	0	1
CUFF.44072.1	CUFF.44072	mouse	novel	12.8096	87	1.63314	0.0825575	0	0
ENSMUST00000144745	ENSMUSG00000059659	mouse	lincRNA	2.74832	399	0.243594	0.0811256	1	1
CUFF.13860.2	CUFF.13860	mouse	novel	1.27071	198	0.879385	0.0797722	0	0
ENSMUST00000126289	ENSMUSG00000021268	mouse	processed_transcript	9.52361	579	0.175877	0.0796161	0	1
CUFF.40875.1	CUFF.40875	mouse	novel	0.652146	138	0.984911	0.0795435	0	0
ENSMUST00000126380	ENSMUSG00000086290	mouse	processed_transcript	11.64	90	0.530663	0.0786759	0	1
ENSMUST00000180821	ENSMUSG00000097913	mouse	lincRNA	0.939259	210	0.0438008	0.0753656	0	0
CUFF.40676.1	CUFF.40676	mouse	novel	0.905349	90	0.683966	0.0744718	0	0
ENSMUST00000180659	ENSMUSG00000097052	mouse	lincRNA	7.231	168	1.91706	0.0741685	0	1
CUFF.22813.1	CUFF.22813	mouse	novel	0.925277	117	0.750695	0.0704103	0	1
ENSMUST00000143209	ENSMUSG00000086646	mouse	lincRNA	1.98096	267	0.856445	0.0699245	1	1
ENSMUST00000180923	ENSMUSG00000097318	mouse	lincRNA	1.63407	150	0.831851	0.0688837	0	1
CUFF.20303.2	CUFF.20303	mouse	novel	2.09158	126	1.67883	0.0688423	0	0
ENSMUST00000181224	ENSMUSG00000097415	mouse	lincRNA	6.27971	204	0.211455	0.0681621	0	0
ENSMUST00000181574	ENSMUSG00000097180	mouse	lincRNA	16.2383	84	0.298659	0.0673209	0	0
ENSMUST00000181570	ENSMUSG00000097715	mouse	lincRNA	1.57795	552	0.212265	0.0667298	1	1
ENSMUST00000180596	ENSMUSG00000097398	mouse	lincRNA	1.21938	99	0	0.0666924	0	0
ENSMUST00000144705	ENSMUSG00000086290	mouse	processed_transcript	4.47887	165	0.70959	0.0664201	0	1
ENSMUST00000153474	ENSMUSG00000086290	mouse	processed_transcript	15.5068	165	0.70959	0.0664201	0	1
ENSMUST00000152825	ENSMUSG00000086917	mouse	lincRNA	13.3248	222	0.659539	0.0623617	0	0
CUFF.47207.1	CUFF.47207	mouse	novel	2.33888	315	0.419707	0.0605789	0	0
CUFF.29699.3	CUFF.29699	mouse	novel	0.565227	771	0.219846	0.0588194	1	1
ENSMUST00000124842	ENSMUSG00000085396	mouse	processed_transcript	61.3961	153	0.0936655	0.0582228	0	1
CUFF.8709.1	CUFF.8709	mouse	novel	5.24644	132	0.150139	0.0580436	0	0
ENSMUST00000174321	ENSMUSG00000092564	mouse	antisense	1.87329	237	0.975903	0.0572045	0	0
ENSMUST00000174467	ENSMUSG00000092564	mouse	antisense	1.09236	237	0.975903	0.0572045	0	0
CUFF.16143.1	CUFF.16143	mouse	novel	12.7977	228	0.424255	0.05698	0	0
CUFF.16143.2	CUFF.16143	mouse	novel	1.90474	228	0.424255	0.05698	0	0
CUFF.16143.3	CUFF.16143	mouse	novel	2.2187	228	0.424255	0.05698	0	0
CUFF.16143.4	CUFF.16143	mouse	novel	4.43163	228	0.424255	0.05698	0	0
CUFF.16143.5	CUFF.16143	mouse	novel	0.834468	228	0.424255	0.05698	0	0
ENSMUST00000139718	ENSMUSG00000024845	mouse	retained_intron	1.81348	327	0.209228	0.0567852	0	1
CUFF.21377.1	CUFF.21377	mouse	novel	0.790534	225	0.604577	0.0564726	1	0
ENSMUST00000151159	ENSMUSG00000087292	mouse	antisense	0.634447	141	1.53892	0.0555283	0	0
ENSMUST00000174173	ENSMUSG00000092203	mouse	retained_intron	13.8657	186	0.545523	0.0545367	0	1
CUFF.12863.1	CUFF.12863	mouse	novel	0.601515	246	0.820759	0.0539952	0	0
CUFF.17993.2	CUFF.17993	mouse	novel	0.762145	96	0.659539	0.0521568	0	0
ENSMUST00000181543	ENSMUSG00000097391	mouse	lincRNA	2.65447	171	1.2138	0.0513909	0	0
CUFF.39217.2	CUFF.39217	mouse	novel	0.724868	705	0.737023	0.0502482	1	1
CUFF.23227.1	CUFF.23227	mouse	Cufflinks_i	0.618118	147	1.42055	0.0501136	0	0
ENSMUST00000181137	ENSMUSG00000097091	mouse	lincRNA	6.61936	165	0.238285	0.0481686	0	1
CUFF.11064.2	CUFF.11064	mouse	novel	0.685084	117	2.1726	0.0478915	0	0
ENSMUST00000181491	ENSMUSG00000097113	mouse	lincRNA	1.7213	156	0.806103	0.0477987	0	0
CUFF.39031.2	CUFF.39031	mouse	novel	4.22777	1473	1.46876	0.0460952	1	1
CUFF.40255.3	CUFF.40255	mouse	novel	1.26967	84	0.485976	0.0457574	0	0
CUFF.34338.1	CUFF.34338	mouse	novel	0.891652	507	4.88835	0.0448675	0	0	Figure SF1F5
CUFF.35978.1	CUFF.35978	mouse	novel	0.679065	108	1.53892	0.0448257	0	0
ENSMUST00000180581	ENSMUSG00000097173	mouse	lincRNA	1.81856	126	1.53892	0.0437899	0	0
CUFF.46216.2	CUFF.46216	mouse	novel	0.772783	105	1.07189	0.0420274	0	0
ENSMUST00000146980	ENSMUSG00000084762	mouse	lincRNA	25.138	102	0.591225	0.0408136	0	1
ENSMUST00000174287	ENSMUSG00000092274	mouse	non_coding	23.4935	240	0.114187	0.0399724	0	0
CUFF.42661.1	CUFF.42661	mouse	novel	0.816571	372	0.248715	0.0398047	0	0
CUFF.33805.1	CUFF.33805	mouse	novel	0.611517	204	1.84671	0.0365771	0	0
ENSMUST00000138077	ENSMUSG00000086810	mouse	processed_transcript	1.69768	201	0.485976	0.0365711	0	0
CUFF.39217.1	CUFF.39217	mouse	novel	2.83391	1068	0.724855	0.0362907	1	1
ENSMUST00000181751	ENSMUSG00000097554	mouse	lincRNA	340.613	162	0.0955575	0.0362488	0	0
ENSMUST00000181149	ENSMUSG00000097119	mouse	lincRNA	2.41096	633	1.33819	0.0356722	1	1
ENST00000307533	ENSG00000170846	human	processed_transcript	2.71667	360	4.66848	0.413119	0	1
ENST00000444232	ENSG00000170846	human	processed_transcript	2.31931	360	4.66848	0.413119	0	1
ENST00000540383	ENSG00000215908	human	processed_transcript	3.11549	126	0.0638893	0.324623	1	1
ENST00000602845	ENSG00000270170	human	lincRNA	14.2258	300	9.01903	0.322311	1	1
ENST00000423764	ENSG00000227372	human	antisense	0.824942	219	0.702782	0.310631	0	1
ENST00000539229	ENSG00000006534	human	processed_transcript	3.26688	1158	2.4399	0.273288	1	1	protein_coding in v.75
ENST00000433688	ENSG00000188070	human	processed_transcript	4.16796	2037	0.307467	0.272568	1	1
ENST00000398240	ENSG00000034063	human	processed_transcript	1.46549	2418	4.16979	0.269334	1	1
ENST00000324348	ENSG00000179859	human	antisense	1.12016	294	7.02782	0.254418	1	1
ENST00000565493	ENSG00000260032	human	lincRNA	31.4301	327	0.05963	0.247152	1	1
ENST00000531875	ENSG00000160957	human	processed_transcript	4.6433	672	0.478224	0.241521	1	1
ENST00000426713	ENSG00000175701	human	lincRNA	32.2136	171	17.5057	0.236661	1	1
ENST00000430756	ENSG00000235244	human	processed_transcript	0.530905	126	0.562226	0.226259	0	1
ENST00000412962	ENSG00000215908	human	processed_transcript	1.05104	207	0.0585652	0.223984	1	1
ENST00000532237	ENSG00000160957	human	processed_transcript	1.6426	1302	0.424758	0.206804	1	1
ENST00000314957	ENSG00000177738	human	processed_transcript	1.00631	81	2.81113	0.201733	0	1
ENST00000589515	ENSG00000005206	human	retained_intron	0.745497	531	0.947228	0.19779	1	1
ENST00000495430	ENSG00000225484	human	processed_transcript	2.73237	111	1.569	0.196391	0	0
ENST00000496359	ENSG00000225484	human	processed_transcript	5.00777	111	1.569	0.196391	0	0
ENST00000362058	ENSG00000215908	human	processed_transcript	1.02581	366	0.63585	0.191182	1	1
ENST00000507178	ENSG00000234616	human	processed_transcript	4.2178	1587	0.737345	0.186505	1	1
ENST00000428558	ENSG00000160957	human	processed_transcript	2.58832	3627	0.521191	0.184189	1	1	protein_coding in v.75
ENST00000458739	ENSG00000223482	human	antisense	6.10455	111	1.59051	0.182423	0	0
ENST00000422119	ENSG00000234616	human	processed_transcript	0.743954	1611	0.724186	0.181396	1	1
ENST00000512113	ENSG00000234616	human	processed_transcript	0.666087	1611	0.724186	0.181396	1	1
ENST00000411553	ENSG00000228223	human	lincRNA	5.11965	351	2.34261	0.180004	1	1
ENST00000439105	ENSG00000232019	human	lincRNA	17.2848	183	15.5153	0.177549	0	0
ENST00000300793	ENSG00000160695	human	processed_transcript	1.55535	2823	1.8664	0.17713	1	1	protein_coding in v.75
ENST00000442821	ENSG00000231054	human	lincRNA	0.603584	93	2.10835	0.17349	0	0
ENST00000416970	ENSG00000233016	human	antisense	13.1369	204	0.848905	0.167051	0	0
ENST00000591372	ENSG00000232677	human	lincRNA	1.04807	159	53.4114	0.165614	0	0
ENST00000480931	ENSG00000231305	human	antisense	0.664606	366	0.40159	0.156164	1	1
ENST00000594398	ENSG00000268388	human	lincRNA	0.546462	93	2.64577	0.152876	0	0
ENST00000570267	ENSG00000259877	human	antisense	0.95883	327	2.22548	0.1425	0	1
ENST00000561606	ENSG00000259802	human	antisense	2.29746	135	3.51391	0.133898	0	0
ENST00000422022	ENSG00000224167	human	lincRNA	0.579037	114	0	0.132993	0	0
ENST00000487884	ENSG00000242474	human	lincRNA	2.7332	111	1.22987	0.13095	0	0
ENST00000444184	ENSG00000204054	human	lincRNA	1.50698	459	1.84177	0.129947	0	1
ENST00000381106	ENSG00000205663	human	processed_transcript	3.04061	408	0.167329	0.129046	1	1
ENST00000565382	ENSG00000260018	human	antisense	0.8125	117	7.7306	0.125706	0	0
ENST00000501011	ENSG00000246067	human	lincRNA	8.02206	99	2.13258	0.123801	0	1
ENST00000534499	ENSG00000246067	human	lincRNA	1.00152	99	2.13258	0.123801	0	1
ENST00000344686	ENSG00000006062	human	processed_transcript	5.99689	2841	1.96779	0.121157	1	1
ENST00000550475	ENSG00000146143	human	processed_transcript	4.30815	180	3.38897	0.118641	1	1
ENST00000447221	ENSG00000233016	human	antisense	5.28227	195	0.882216	0.118148	0	0
ENST00000430580	ENSG00000219481	human	processed_transcript	2.2134	1626	0.0076008	0.114755	1	1	protein_coding in v.75
ENST00000528156	ENSG00000246067	human	lincRNA	1.36283	93	1.87409	0.11453	0	1
ENST00000582106	ENSG00000265688	human	antisense	1.67845	525	3.74817	0.113075	0	1
ENST00000503051	ENSG00000248866	human	antisense	0.795967	165	5.62226	0.111696	0	0
ENST00000440735	ENSG00000225760	human	lincRNA	3.60136	162	0.776759	0.111495	1	1
ENST00000453618	ENSG00000223380	human	processed_transcript	22.7198	474	7.1886	0.111059	1	1
ENST00000426037	ENSG00000228889	human	processed_transcript	1.06746	177	3.51391	0.110286	0	0
ENST00000425170	ENSG00000203875	human	retained_intron	7.29438	90	15.8628	0.107153	0	1
ENST00000499346	ENSG00000245937	human	processed_transcript	0.788658	255	8.11834	0.104927	0	0
ENST00000511431	ENSG00000248515	human	processed_transcript	0.678661	162	9.83895	0.0998315	0	0
ENST00000416650	ENSG00000214293	human	processed_transcript	6.30225	78	0.351391	0.0991171	0	0
ENST00000454645	ENSG00000204837	human	lincRNA	0.563608	462	0.285505	0.0959631	1	1
ENST00000422971	ENSG00000238120	human	antisense	0.749027	117	0.702782	0.0954121	0	1
ENST00000440326	ENSG00000229647	human	lincRNA	1.41869	132	2.53001	0.094959	0	0
ENST00000445551	ENSG00000237424	human	antisense	0.695846	195	0.702782	0.0941588	0	0
ENST00000441283	ENSG00000185186	human	lincRNA	1.49181	255	1.87409	0.0939396	0	1
ENST00000584327	ENSG00000232956	human	lincRNA	9.58216	96	0.702782	0.0937849	0	0
ENST00000584686	ENSG00000232956	human	lincRNA	1.29792	96	0.702782	0.0937849	0	0
ENST00000530778	ENSG00000245149	human	retained_intron	1.03693	264	4.80234	0.0929376	0	1
ENST00000425412	ENSG00000233461	human	antisense	2.62871	135	1.16559	0.0919077	0	1
ENST00000600553	ENSG00000268388	human	lincRNA	12.6956	90	1.87409	0.0916723	0	0
ENST00000501714	ENSG00000248044	human	processed_transcript	0.510158	171	4.21669	0.0846426	0	0
ENST00000524003	ENSG00000253738	human	antisense	8.20796	159	2.9798	0.0844049	0	0
ENST00000433753	ENSG00000012171	human	processed_transcript	1.01993	186	1.55616	0.0832005	0	1
ENST00000331944	ENSG00000222041	human	lincRNA	35.6787	159	1.4346	0.0830948	0	1
ENST00000413202	ENSG00000222041	human	lincRNA	13.1654	159	1.4346	0.0830948	0	1
ENST00000423846	ENSG00000222041	human	lincRNA	2.60651	159	1.4346	0.0830948	0	1
ENST00000437561	ENSG00000222041	human	lincRNA	4.13241	159	1.4346	0.0830948	0	1
ENST00000602414	ENSG00000269893	human	lincRNA	17.5354	159	8.61884	0.0829855	0	1
ENST00000426282	ENSG00000226328	human	processed_transcript	2.51633	201	1.82723	0.080436	0	1
ENST00000568189	ENSG00000261760	human	lincRNA	9.08709	432	2.48677	0.0757515	1	1
ENST00000416221	ENSG00000233461	human	antisense	14.6713	144	1.08612	0.0750435	0	1
ENST00000599784	ENSG00000267898	human	lincRNA	0.772068	78	0	0.0739334	0	0
ENST00000496886	ENSG00000255989	human	lincRNA	1.73395	132	0.219619	0.0713847	0	0
ENST00000409139	ENSG00000222041	human	lincRNA	19.1077	129	0.506551	0.0698149	0	1
ENST00000294241	ENSG00000162290	human	processed_transcript	3.17188	1749	2.31948	0.0694446	1	1	protein_coding in v.75
ENST00000508564	ENSG00000250742	human	lincRNA	0.976384	387	3.98243	0.0676264	0	0
ENST00000504230	ENSG00000251381	human	processed_transcript	3.90508	87	0.942973	0.0667819	0	0
ENST00000529328	ENSG00000251381	human	processed_transcript	10.462	87	0.942973	0.0667819	0	0
ENST00000532541	ENSG00000251381	human	processed_transcript	7.83239	87	0.942973	0.0667819	0	0
ENST00000540722	ENSG00000150316	human	processed_transcript	1.59304	153	1.97838	0.066391	0	0
ENST00000473798	ENSG00000225880	human	lincRNA	0.6616	492	1.89751	0.0649289	0	1
ENST00000519246	ENSG00000104691	human	processed_transcript	2.90268	303	1.98612	0.0628774	1	1
ENST00000423222	ENSG00000153363	human	processed_transcript	2.11631	285	1.91313	0.0619065	0	0
ENST00000518239	ENSG00000104691	human	processed_transcript	0.513111	516	2.0896	0.0612747	1	1
ENST00000437028	ENSG00000174365	human	processed_transcript	1.14655	327	2.3639	0.0606521	0	1
ENST00000439804	ENSG00000223812	human	lincRNA	1.77868	96	2.0205	0.0594933	0	0
ENST00000502001	ENSG00000247516	human	processed_transcript	13.2894	105	2.03418	0.0586964	0	0
ENST00000332440	ENSG00000185186	human	lincRNA	0.53841	234	1.59723	0.0580282	0	1
ENST00000389488	ENSG00000146143	human	processed_transcript	6.08138	1041	5.22021	0.0580073	1	1
ENST00000574741	ENSG00000262879	human	lincRNA	1.18418	435	2.03807	0.0575141	1	1
ENST00000509998	ENSG00000085365	human	processed_transcript	4.33534	474	4.47438	0.055704	1	1
ENST00000374922	ENSG00000204272	human	antisense	2.58202	207	2.92665	0.0554893	1	1
ENST00000422199	ENSG00000224930	human	lincRNA	8.57054	201	8.48744	0.0547752	0	1
ENST00000427140	ENSG00000231290	human	processed_transcript	0.826047	102	7.64593	0.0543124	0	0
ENST00000427794	ENSG00000231290	human	processed_transcript	19.4733	102	7.64593	0.0543124	0	0
ENST00000448374	ENSG00000231290	human	processed_transcript	4.10714	222	4.60322	0.0526627	0	1
ENST00000414141	ENSG00000231327	human	lincRNA	0.563246	195	1.26501	0.0518496	0	1
ENST00000401007	ENSG00000219481	human	processed_transcript	9.62594	234	0.0292015	0.0510097	1	1
ENST00000423536	ENSG00000196756	human	processed_transcript	31.1364	165	0.199296	0.0502292	0	0
ENST00000517898	ENSG00000167912	human	processed_transcript	1.84367	108	1.46945	0.0496187	0	0
ENST00000430633	ENSG00000235106	human	antisense	10.8808	126	28.3275	0.0479413	0	0
ENST00000583492	ENSG00000265688	human	antisense	1.08934	132	1.40556	0.0461836	0	0
ENST00000400946	ENSG00000215808	human	processed_transcript	1.20263	168	3.63104	0.0453916	0	0
ENST00000534551	ENSG00000160695	human	processed_transcript	5.39765	168	0.617596	0.0444452	1	1
ENST00000558034	ENSG00000162290	human	retained_intron	5.41894	321	1.83804	0.0429081	1	1
ENST00000341403	ENSG00000104691	human	processed_transcript	4.32718	687	3.54977	0.0418898	1	1
ENST00000420513	ENSG00000219481	human	processed_transcript	9.15981	198	1.8305	0.041147	0	1
ENST00000430809	ENSG00000233137	human	lincRNA	12.0161	144	3.3675	0.0390663	0	1
ENST00000417578	ENSG00000196756	human	processed_transcript	1.68249	117	1.2597	0.0376626	0	0
ENST00000436764	ENSG00000196756	human	processed_transcript	3.1197	117	1.2597	0.0376626	0	0
ENST00000433747	ENSG00000234129	human	lincRNA	0.655677	93	1.40556	0.0362798	0	0
ENST00000433644	ENSG00000237857	human	lincRNA	1.15782	438	4.31709	0.036118	0	0
ENST00000598754	ENSG00000268621	human	lincRNA	9.30072	90	1.23377	0.0352569	0	0
ENST00000542907	ENSG00000150316	human	retained_intron	0.861899	363	2.60423	0.0351409	1	1
ENST00000598170	ENSG00000268460	human	lincRNA	0.813733	429	0.216241	0.0348345	0	1
ENST00000547804	ENSG00000235884	human	processed_transcript	8.41139	174	0.419203	0.0343005	0	0
ENST00000551972	ENSG00000235884	human	processed_transcript	4.00388	174	0.419203	0.0343005	0	0
ENST00000274891	ENSG00000146143	human	processed_transcript	0.672916	477	7.15432	0.0335248	1	1
ENST00000441820	ENSG00000215386	human	lincRNA	0.542396	93	3.20156	0.0320602	0	0
ENST00000602280	ENSG00000215386	human	lincRNA	0.683592	93	3.20156	0.0320602	0	0
ENST00000501702	ENSG00000245937	human	processed_transcript	1.28097	132	2.76428	0.0319777	0	0
ENST00000539975	ENSG00000255717	human	lincRNA	15.6005	111	1.80176	0.0310797	0	1
ENST00000520395	ENSG00000240990	human	antisense	0.834498	228	3.37335	0.0309016	0	0
ENST00000560049	ENSG00000179523	human	lincRNA	1.40423	105	0.878477	0.0291414	0	0
ENST00000599908	ENSG00000219481	human	processed_transcript	1.3115	99	0	0.0290975	0	0
ENST00000550292	ENSG00000235884	human	processed_transcript	2.13249	375	2.17862	0.0275675	0	1
ENST00000369605	ENSG00000203875	human	lincRNA	7.80695	138	9.20264	0.0245189	0	1
ENST00000458396	ENSG00000263753	human	lincRNA	31.869	414	0.0196366	0.0235772	0	1
ENST00000439321	ENSG00000236859	human	retained_intron	0.697892	84	0.175695	0.0235332	0	0
ENST00000421004	ENSG00000245556	human	lincRNA	1.03131	186	1.75695	0.0227528	0	1
ENST00000553648	ENSG00000258711	human	lincRNA	0.527588	228	3.61431	0.0227497	0	0
ENST00000502066	ENSG00000245694	human	antisense	9.89029	117	9.347	0.0212357	0	1
ENST00000431867	ENSG00000189077	human	processed_transcript	1.86404	87	5.70034	0.0206377	0	0
ENST00000465494	ENSG00000189077	human	retained_intron	9.47069	87	5.70034	0.0206377	0	0
ENST00000594305	ENSG00000267898	human	lincRNA	0.529517	330	1.28843	0.0203061	0	0
ENST00000591501	ENSG00000267100	human	lincRNA	2.05417	123	6.18448	0.0201502	0	0
ENST00000457390	ENSG00000232527	human	lincRNA	0.718468	234	3.77745	0.019665	1	1
CUFF.20553.2	CUFF.20553	zebrafish	novel	0.897743	882	0.00651919	0.477531	0	1
CUFF.3853.1	CUFF.3853	zebrafish	novel	235.275	456	0.0030995	0.458281	1	1
CUFF.14809.1	CUFF.14809	zebrafish	novel	10.5295	237	0.00237849	0.406716	1	1
CUFF.76508.1	CUFF.76508	zebrafish	novel	1.73842	222	0.0696323	0.376124	1	1
CUFF.20434.1	CUFF.20434	zebrafish	novel	170.202	240	0.000421774	0.359542	0	0
CUFF.76461.1	CUFF.76461	zebrafish	novel	2.12374	144	0.00498867	0.359356	1	1
CUFF.29750.1	CUFF.29750	zebrafish	novel	10.3358	177	0.00700284	0.35728	1	1
CUFF.8576.1	CUFF.8576	zebrafish	novel	19.0192	225	0.00397829	0.354181	1	1
CUFF.62202.1	CUFF.62202	zebrafish	novel	13.7713	300	0.00338246	0.350483	0	0
CUFF.42732.2	CUFF.42732	zebrafish	novel	22.6019	543	0.00149861	0.34827	1	1
ENSDART00000149016	ENSDARG00000023188	zebrafish	processed_transcript	0.59957	903	0.0713273	0.345883	1	1
CUFF.44930.1	CUFF.44930	zebrafish	novel	2.27089	549	0.00543551	0.343736	1	1
CUFF.53655.1	CUFF.53655	zebrafish	novel	30.7136	129	0.00360726	0.333713	1	1
CUFF.42732.1	CUFF.42732	zebrafish	novel	8.8441	312	0.00192752	0.33182	1	1
CUFF.59968.1	CUFF.59968	zebrafish	novel	6.44898	219	0.0076105	0.328329	1	0
CUFF.70806.1	CUFF.70806	zebrafish	novel	2.65704	198	0.011937	0.326022	1	1
CUFF.20481.1	CUFF.20481	zebrafish	novel	0.671367	249	0.00700694	0.321439	1	1
CUFF.41313.1	CUFF.41313	zebrafish	novel	6.15767	174	0.00423243	0.316737	1	1
CUFF.70831.1	CUFF.70831	zebrafish	novel	3.51295	288	0.00609625	0.316097	1	1
CUFF.70831.2	CUFF.70831	zebrafish	novel	0.562712	288	0.00609625	0.316097	1	1
CUFF.47870.1	CUFF.47870	zebrafish	novel	0.68989	561	0.000506714	0.312235	1	1
CUFF.47870.4	CUFF.47870	zebrafish	novel	13.9971	561	0.000506714	0.312235	1	1
CUFF.14642.1	CUFF.14642	zebrafish	novel	4.20738	360	0.00134991	0.311613	1	1
CUFF.60077.1	CUFF.60077	zebrafish	novel	4.25596	741	0.00613266	0.303886	1	1
CUFF.76270.1	CUFF.76270	zebrafish	novel	2.62254	141	0.00224112	0.295765	1	1
CUFF.8850.3	CUFF.8850	zebrafish	novel	6.76811	219	0.000684337	0.29446	1	1
CUFF.47870.2	CUFF.47870	zebrafish	novel	2.25342	399	0.000313714	0.292178	1	1
CUFF.47870.3	CUFF.47870	zebrafish	novel	11.5655	399	0.000313714	0.292178	1	1
CUFF.6107.1	CUFF.6107	zebrafish	novel	10.1735	264	0.000631826	0.287873	1	1
CUFF.17678.1	CUFF.17678	zebrafish	novel	1.32007	807	0.0130019	0.284306	1	1
CUFF.63783.1	CUFF.63783	zebrafish	novel	7.51683	267	0.00356402	0.283938	1	1
CUFF.14671.1	CUFF.14671	zebrafish	novel	0.71347	132	0.000816931	0.283574	0	1
CUFF.64333.2	CUFF.64333	zebrafish	novel	0.588628	633	0.00577317	0.283279	1	1
CUFF.6085.1	CUFF.6085	zebrafish	novel	375.975	264	0.000566865	0.282695	0	1
CUFF.6085.3	CUFF.6085	zebrafish	novel	14.4711	261	0.000568814	0.276592	0	1
CUFF.6107.2	CUFF.6107	zebrafish	novel	11.897	1029	0.000967513	0.273263	1	1
CUFF.50359.1	CUFF.50359	zebrafish	novel	14.8395	2655	0.000708626	0.273202	1	1
CUFF.56730.1	CUFF.56730	zebrafish	novel	3.43881	417	0.00283255	0.272498	0	0
CUFF.54438.1	CUFF.54438	zebrafish	novel	36.5861	528	0.000487765	0.27235	1	1
CUFF.33416.1	CUFF.33416	zebrafish	novel	26.895	315	0.00215722	0.27112	1	1
CUFF.33416.2	CUFF.33416	zebrafish	novel	0.723848	315	0.00215722	0.27112	1	1
ENSDART00000097863	ENSDARG00000067912	zebrafish	processed_transcript	0.725029	630	0.00631646	0.268132	1	1
CUFF.50780.1	CUFF.50780	zebrafish	novel	6.54472	555	0.00184019	0.263501	1	1
ENSDART00000132713	ENSDARG00000035126	zebrafish	processed_transcript	31.3017	1362	0.0012142	0.263266	1	1
CUFF.11394.1	CUFF.11394	zebrafish	novel	2.57325	1842	0.0121849	0.261807	1	1
CUFF.20266.1	CUFF.20266	zebrafish	novel	2.89323	1014	0.00370061	0.260374	1	1
CUFF.20553.6	CUFF.20553	zebrafish	novel	0.593082	1473	0.00166156	0.260219	1	1
ENSDART00000003303	ENSDARG00000019438	zebrafish	processed_transcript	3.58767	1110	0.00519004	0.259237	1	1
ENSDART00000130581	ENSDARG00000019438	zebrafish	processed_transcript	1.34386	1110	0.00519004	0.259237	1	1
CUFF.27175.2	CUFF.27175	zebrafish	novel	3.6793	630	0.000998235	0.258544	1	1
CUFF.6220.1	CUFF.6220	zebrafish	novel	4.5712	453	0.00138407	0.257297	1	1
CUFF.6401.1	CUFF.6401	zebrafish	novel	0.559821	708	0.0292084	0.255184	1	1
CUFF.75179.1	CUFF.75179	zebrafish	novel	3.60326	279	0.00798188	0.254618	0	0
CUFF.11577.1	CUFF.11577	zebrafish	novel	9.00797	201	0.00223637	0.254571	0	0
CUFF.30009.2	CUFF.30009	zebrafish	novel	1.6272	1710	0.000598192	0.253278	1	1
ENSDART00000136231	ENSDARG00000092985	zebrafish	processed_transcript	1.32384	459	0.0170382	0.253171	1	1
CUFF.2709.1	CUFF.2709	zebrafish	novel	3.57333	234	0.000903865	0.251806	0	1
CUFF.2709.2	CUFF.2709	zebrafish	novel	0.854756	234	0.000903865	0.251806	0	1
CUFF.2709.3	CUFF.2709	zebrafish	novel	0.854756	234	0.000903865	0.251806	0	1
CUFF.50338.1	CUFF.50338	zebrafish	novel	4.45734	96	0.000504358	0.248658	1	1
CUFF.17352.2	CUFF.17352	zebrafish	novel	0.926519	738	0.00917979	0.246446	1	1
CUFF.51134.2	CUFF.51134	zebrafish	novel	2.42239	2553	0.000881504	0.245566	1	1
CUFF.51134.3	CUFF.51134	zebrafish	novel	1.6521	2550	0.000881904	0.245412	1	1
CUFF.20553.1	CUFF.20553	zebrafish	novel	1.64487	2022	0.00136062	0.242501	1	1
CUFF.51134.1	CUFF.51134	zebrafish	novel	1.21859	2571	0.000880797	0.242377	1	1
CUFF.8536.2	CUFF.8536	zebrafish	novel	5.8675	492	0.00383247	0.241982	1	1
CUFF.48087.1	CUFF.48087	zebrafish	novel	0.892579	237	0.00148159	0.241845	1	1
CUFF.20553.5	CUFF.20553	zebrafish	novel	4.46327	2019	0.00137261	0.240962	1	1
CUFF.24158.2	CUFF.24158	zebrafish	novel	0.697296	723	0.00577819	0.239858	1	1
CUFF.59936.1	CUFF.59936	zebrafish	novel	3.19635	159	0.00246173	0.238596	1	1
CUFF.47185.1	CUFF.47185	zebrafish	novel	22.7602	687	0.0037714	0.237833	1	1
ENSDART00000127614	ENSDARG00000041381	zebrafish	retained_intron	1.06798	78	0.00656108	0.236811	0	0
CUFF.60073.1	CUFF.60073	zebrafish	novel	3.78863	2193	0.011842	0.235272	1	1
ENSDART00000137192	ENSDARG00000089902	zebrafish	lincRNA	0.573566	222	0.00111867	0.234449	1	1
CUFF.24226.1	CUFF.24226	zebrafish	novel	2.16539	1074	0.00547157	0.23405	1	1
CUFF.6107.3	CUFF.6107	zebrafish	novel	2.2042	831	0.00101133	0.232131	1	1
CUFF.6107.5	CUFF.6107	zebrafish	novel	25.0067	831	0.00101133	0.232131	1	1
CUFF.46536.1	CUFF.46536	zebrafish	novel	13.0649	498	0.000899481	0.229681	1	1
CUFF.60307.2	CUFF.60307	zebrafish	novel	17.4918	222	0.00309717	0.228534	1	1
CUFF.37013.2	CUFF.37013	zebrafish	novel	1.39305	2259	0.00503766	0.228078	1	1
CUFF.17516.1	CUFF.17516	zebrafish	novel	0.840001	174	0.00119701	0.226146	1	1
CUFF.8536.3	CUFF.8536	zebrafish	novel	17.3017	2880	0.00415881	0.226125	1	1
CUFF.50389.1	CUFF.50389	zebrafish	novel	1.33154	1188	0.00256932	0.224883	1	1
CUFF.8536.1	CUFF.8536	zebrafish	novel	1.53327	2796	0.00419194	0.224031	1	1
ENSDART00000105204	ENSDARG00000013615	zebrafish	processed_transcript	0.598811	1161	0.0174758	0.22277	1	1
CUFF.24465.1	CUFF.24465	zebrafish	novel	1.21032	1518	0.00158969	0.218462	1	1
CUFF.56435.1	CUFF.56435	zebrafish	novel	21.4419	426	0.000624385	0.215459	1	1
CUFF.38381.2	CUFF.38381	zebrafish	novel	3.52989	369	0.001872	0.215369	1	1
CUFF.38381.3	CUFF.38381	zebrafish	novel	8.92585	369	0.001872	0.215369	1	1
CUFF.42984.1	CUFF.42984	zebrafish	novel	1.13344	1215	0.00169809	0.214163	1	1
CUFF.20052.1	CUFF.20052	zebrafish	novel	1.07889	180	0.00336695	0.214078	0	0
CUFF.20052.2	CUFF.20052	zebrafish	novel	2.94499	180	0.00336695	0.214078	0	0
CUFF.20052.3	CUFF.20052	zebrafish	novel	7.38962	180	0.00336695	0.214078	0	0
CUFF.14485.1	CUFF.14485	zebrafish	novel	1.18535	105	0.0101838	0.208664	1	1
CUFF.42984.2	CUFF.42984	zebrafish	novel	18.5995	1779	0.00128365	0.208651	1	1
CUFF.18346.1	CUFF.18346	zebrafish	novel	6.68525	111	0.00382845	0.206816	1	0
CUFF.14942.1	CUFF.14942	zebrafish	novel	3.07156	420	0.00196935	0.206095	1	1
CUFF.11496.1	CUFF.11496	zebrafish	novel	16.7096	1539	0.00232728	0.204429	1	1
CUFF.67812.1	CUFF.67812	zebrafish	novel	1.05755	114	0.00722273	0.202583	0	0
CUFF.17516.2	CUFF.17516	zebrafish	novel	18.4321	231	0.00167625	0.202069	1	1
CUFF.3285.4	CUFF.3285	zebrafish	novel	2.72338	2127	0.000542959	0.201031	1	1
CUFF.2857.1	CUFF.2857	zebrafish	novel	2.79967	120	0.00224238	0.200997	0	0
CUFF.28141.1	CUFF.28141	zebrafish	novel	9.1223	921	0.000709075	0.200867	1	1
CUFF.20213.1	CUFF.20213	zebrafish	novel	0.999331	168	0.00673471	0.200238	1	1
CUFF.42143.3	CUFF.42143	zebrafish	novel	5.22643	864	0.00134775	0.200023	1	1
CUFF.11496.2	CUFF.11496	zebrafish	novel	49.6442	2397	0.00344493	0.199948	1	1
CUFF.25734.1	CUFF.25734	zebrafish	novel	0.656151	678	0.0177989	0.199939	1	1
CUFF.3882.1	CUFF.3882	zebrafish	novel	3.9746	1191	0.000629651	0.199229	1	1
CUFF.11415.1	CUFF.11415	zebrafish	novel	1.07636	348	0.0022621	0.196169	1	1
ENSDART00000145102	ENSDARG00000092811	zebrafish	processed_transcript	1.31316	171	0.00597691	0.193014	1	0
CUFF.42143.4	CUFF.42143	zebrafish	novel	1.93782	618	0.00127799	0.192701	1	1
CUFF.11487.1	CUFF.11487	zebrafish	novel	0.747139	972	0.00543979	0.192286	1	1
CUFF.2949.2	CUFF.2949	zebrafish	novel	3.29653	822	0.00991778	0.191025	1	1
CUFF.47683.5	CUFF.47683	zebrafish	novel	6.96425	1191	0.00161532	0.19038	1	1
CUFF.36764.1	CUFF.36764	zebrafish	novel	1.11228	96	0.000225979	0.190104	0	0
CUFF.40411.1	CUFF.40411	zebrafish	novel	2.94241	1878	0.00129043	0.189556	1	1
CUFF.14416.3	CUFF.14416	zebrafish	novel	0.740712	228	0.0119728	0.188933	0	0
CUFF.33566.1	CUFF.33566	zebrafish	novel	81.5067	495	0.000609278	0.18871	1	1
CUFF.20587.1	CUFF.20587	zebrafish	novel	0.891429	624	0.00374537	0.18818	1	1
CUFF.42984.3	CUFF.42984	zebrafish	novel	2.02779	1590	0.00135587	0.187589	1	1
CUFF.47683.2	CUFF.47683	zebrafish	novel	1.51306	1176	0.0016653	0.187555	1	1
CUFF.21771.1	CUFF.21771	zebrafish	novel	0.505347	213	0.0237318	0.187028	0	0
CUFF.14806.1	CUFF.14806	zebrafish	novel	18.8088	303	0.00315735	0.186802	1	1
CUFF.18346.2	CUFF.18346	zebrafish	novel	8.05052	186	0.0308717	0.18632	1	1
CUFF.47683.7	CUFF.47683	zebrafish	novel	25.2636	1308	0.00224173	0.185745	1	1
CUFF.15473.1	CUFF.15473	zebrafish	novel	50.5514	141	0.000743682	0.184442	1	1
ENSDART00000138271	ENSDARG00000093028	zebrafish	processed_transcript	0.662032	171	0.00644942	0.182613	1	0
ENSDART00000144507	ENSDARG00000093028	zebrafish	processed_transcript	1.44584	171	0.00644942	0.182613	1	0
CUFF.42143.2	CUFF.42143	zebrafish	novel	2.29227	684	0.00155689	0.182445	1	1
CUFF.18449.1	CUFF.18449	zebrafish	novel	9.46494	1149	0.000409624	0.181683	1	1
CUFF.6331.1	CUFF.6331	zebrafish	novel	2.4729	957	0.00159033	0.181459	1	1
CUFF.15294.1	CUFF.15294	zebrafish	novel	3.36067	402	0.00304551	0.180886	1	1
CUFF.15294.2	CUFF.15294	zebrafish	novel	3.78533	402	0.00304551	0.180886	1	1
CUFF.11575.1	CUFF.11575	zebrafish	novel	7.18808	192	0.000383434	0.180173	0	0
CUFF.53424.2	CUFF.53424	zebrafish	novel	1.40166	885	0.00443926	0.180085	1	1
CUFF.62217.1	CUFF.62217	zebrafish	novel	15.2842	1722	0.00755419	0.179651	1	1
CUFF.47683.6	CUFF.47683	zebrafish	novel	16.3478	1326	0.00222336	0.17927	1	1
CUFF.33057.1	CUFF.33057	zebrafish	novel	174.351	192	0.000681565	0.178695	0	0
CUFF.57172.1	CUFF.57172	zebrafish	novel	32.9593	156	0.00347447	0.177686	0	0
CUFF.33566.2	CUFF.33566	zebrafish	novel	5.45574	459	0.000603064	0.177098	1	1
CUFF.70867.1	CUFF.70867	zebrafish	novel	0.697984	96	0.0699465	0.176973	0	0
ENSDART00000151616	ENSDARG00000096328	zebrafish	lincRNA	7.21612	171	0.008044	0.17644	1	0
CUFF.47683.3	CUFF.47683	zebrafish	novel	1.30106	1890	0.00190131	0.176192	1	1
CUFF.71733.1	CUFF.71733	zebrafish	novel	1.80048	201	0.302042	0.175381	1	1
CUFF.25334.3	CUFF.25334	zebrafish	novel	4.04826	681	0.0120785	0.175166	1	0
CUFF.52093.1	CUFF.52093	zebrafish	novel	0.926035	369	0.00489046	0.17334	1	1
CUFF.29976.1	CUFF.29976	zebrafish	novel	23.8679	405	0.00345351	0.172836	0	1
CUFF.4331.1	CUFF.4331	zebrafish	novel	1.18422	771	0.0205283	0.172048	1	1
CUFF.47599.1	CUFF.47599	zebrafish	novel	2.82848	1218	0.00171349	0.171016	1	1
CUFF.51646.1	CUFF.51646	zebrafish	novel	7.5087	468	0.0030361	0.170716	1	1
CUFF.67121.3	CUFF.67121	zebrafish	novel	3.35109	1164	0.00156464	0.170672	1	1
CUFF.24296.1	CUFF.24296	zebrafish	novel	138.846	174	0.00116084	0.170114	1	0
CUFF.24296.2	CUFF.24296	zebrafish	novel	1.46568	174	0.00116084	0.170114	1	0
CUFF.17352.3	CUFF.17352	zebrafish	novel	1.77337	810	0.00815327	0.168541	1	1
CUFF.27052.1	CUFF.27052	zebrafish	novel	0.945299	3456	0.0109477	0.168458	1	1
CUFF.27052.2	CUFF.27052	zebrafish	novel	0.509635	3456	0.0109477	0.168458	1	1
CUFF.60154.5	CUFF.60154	zebrafish	novel	0.579805	2601	0.00289434	0.166885	1	1
CUFF.60154.3	CUFF.60154	zebrafish	novel	0.774443	2523	0.00293698	0.166539	1	1
CUFF.6405.1	CUFF.6405	zebrafish	novel	1.87394	555	0.00174545	0.16478	1	1
CUFF.42143.1	CUFF.42143	zebrafish	novel	1.05946	516	0.000757169	0.163819	1	1
CUFF.42140.1	CUFF.42140	zebrafish	novel	97.9298	234	0.00202242	0.163117	1	1
ENSDART00000137620	ENSDARG00000092467	zebrafish	processed_transcript	14.9526	120	0.000494689	0.162386	0	0
CUFF.68744.1	CUFF.68744	zebrafish	novel	0.99346	255	0.191077	0.161795	1	1
CUFF.73233.1	CUFF.73233	zebrafish	novel	1.26788	153	0.0529667	0.16127	0	0
CUFF.6045.1	CUFF.6045	zebrafish	novel	15.9669	102	0.000483149	0.160408	1	1
CUFF.67723.1	CUFF.67723	zebrafish	novel	12.5511	201	0.00187533	0.15967	1	1
CUFF.67723.2	CUFF.67723	zebrafish	novel	11.6451	201	0.00187533	0.15967	1	1
CUFF.14224.1	CUFF.14224	zebrafish	novel	2.28965	111	0.00135472	0.159431	0	0
CUFF.60280.1	CUFF.60280	zebrafish	novel	6.47706	681	0.00167168	0.158742	1	1
CUFF.51092.1	CUFF.51092	zebrafish	novel	7.62643	222	0.00322471	0.158247	1	1
CUFF.8824.1	CUFF.8824	zebrafish	novel	54.2938	204	0.000662247	0.158174	1	1
CUFF.68976.1	CUFF.68976	zebrafish	novel	1.19048	621	0.0133268	0.158062	1	1
CUFF.27215.2	CUFF.27215	zebrafish	novel	4.81589	921	0.00222998	0.156486	1	1
CUFF.66478.1	CUFF.66478	zebrafish	novel	13.759	807	0.00112264	0.156318	1	1
CUFF.66478.2	CUFF.66478	zebrafish	novel	1.68439	807	0.00112264	0.156318	1	1
CUFF.20588.1	CUFF.20588	zebrafish	novel	0.512134	132	0.00738324	0.155186	0	0
CUFF.27215.1	CUFF.27215	zebrafish	novel	3.99804	918	0.00223386	0.155042	1	1
CUFF.6107.4	CUFF.6107	zebrafish	novel	0.630355	534	0.000644449	0.154347	1	1
CUFF.64111.4	CUFF.64111	zebrafish	novel	1.09075	3507	0.00335144	0.153728	1	1
CUFF.68788.1	CUFF.68788	zebrafish	novel	0.625357	297	0.159684	0.15355	1	1
CUFF.68788.2	CUFF.68788	zebrafish	novel	0.895695	297	0.159684	0.15355	1	1
ENSDART00000099849	ENSDARG00000041381	zebrafish	processed_transcript	7.94998	1896	0.000501392	0.153247	1	1
CUFF.64111.6	CUFF.64111	zebrafish	novel	1.75399	3543	0.00332377	0.153209	1	1
CUFF.64111.7	CUFF.64111	zebrafish	novel	4.30877	3543	0.00332377	0.153209	1	1
CUFF.64111.3	CUFF.64111	zebrafish	novel	1.6816	3558	0.00332289	0.152853	1	1
CUFF.6262.1	CUFF.6262	zebrafish	novel	3.20763	207	0.0623773	0.152844	0	0
CUFF.54857.1	CUFF.54857	zebrafish	novel	1.93644	165	0.00500245	0.152739	0	0
CUFF.54796.1	CUFF.54796	zebrafish	novel	200.992	168	0.00300222	0.152512	1	0
CUFF.54796.3	CUFF.54796	zebrafish	novel	35.383	168	0.00300222	0.152512	1	0
ENSDART00000110141	ENSDARG00000056801	zebrafish	processed_transcript	15.1586	1419	0.00269017	0.151819	1	1
ENSDART00000150820	ENSDARG00000096036	zebrafish	processed_transcript	8.44541	90	0.00913194	0.150148	1	1
CUFF.14416.2	CUFF.14416	zebrafish	novel	0.755934	309	0.0094388	0.148114	0	0
CUFF.24291.1	CUFF.24291	zebrafish	novel	2.12253	501	0.000903455	0.147714	1	1
CUFF.33031.4	CUFF.33031	zebrafish	novel	1.11563	3252	0.000479876	0.147588	1	1
CUFF.6958.2	CUFF.6958	zebrafish	novel	5.47362	720	0.00205513	0.142734	1	1
CUFF.47683.1	CUFF.47683	zebrafish	novel	16.9414	264	0.00132349	0.142414	1	1
CUFF.67121.1	CUFF.67121	zebrafish	novel	0.921358	918	0.0012545	0.142361	1	1
ENSDART00000079356	ENSDARG00000056801	zebrafish	processed_transcript	32.579	1458	0.00260664	0.142195	1	1
ENSDART00000129970	ENSDARG00000086957	zebrafish	processed_transcript	1.97172	1602	0.00121962	0.141291	1	1
ENSDART00000127159	ENSDARG00000041381	zebrafish	processed_transcript	0.723463	1713	0.000297941	0.141259	1	1
CUFF.52315.1	CUFF.52315	zebrafish	novel	2.06475	357	0.00355533	0.14068	1	1
CUFF.50589.4	CUFF.50589	zebrafish	novel	147.202	498	0.00192122	0.138238	1	1
CUFF.69466.1	CUFF.69466	zebrafish	novel	1.08988	1506	0.0583783	0.138128	1	1
CUFF.47683.4	CUFF.47683	zebrafish	novel	5.21278	141	7.979e-05	0.137404	1	1
ENSDART00000143291	ENSDARG00000092807	zebrafish	processed_transcript	6913.92	78	0.000140164	0.136788	0	0
ENSDART00000060603	ENSDARG00000041346	zebrafish	processed_transcript	1.69747	927	0.05831	0.136727	1	1
ENSDART00000134980	ENSDARG00000095615	zebrafish	processed_transcript	1.50524	306	0.00206471	0.136189	1	1
CUFF.68647.1	CUFF.68647	zebrafish	novel	2.05107	3972	0.0198109	0.132537	1	1
CUFF.68647.2	CUFF.68647	zebrafish	novel	1.02091	3972	0.0198109	0.132537	1	1
CUFF.62881.1	CUFF.62881	zebrafish	novel	1.56992	2019	0.0011198	0.131494	1	1
CUFF.14378.1	CUFF.14378	zebrafish	novel	1.10484	2205	0.00837243	0.131492	1	1
CUFF.50589.1	CUFF.50589	zebrafish	novel	17.4617	417	0.0018905	0.131247	0	0
CUFF.32196.1	CUFF.32196	zebrafish	novel	6.60806	453	0.00148523	0.131238	1	1
ENSDART00000047993	ENSDARG00000037574	zebrafish	processed_transcript	17.0937	2223	0.000471141	0.130207	1	1
CUFF.60307.1	CUFF.60307	zebrafish	novel	1.56429	714	0.00452744	0.129086	1	1
CUFF.11577.2	CUFF.11577	zebrafish	novel	3.18667	129	0.0031879	0.128308	0	0
CUFF.76292.1	CUFF.76292	zebrafish	novel	1.69518	90	0	0.127788	0	0
CUFF.39937.1	CUFF.39937	zebrafish	novel	1.13202	159	0.00645137	0.127486	0	0
CUFF.10380.2	CUFF.10380	zebrafish	novel	7.57815	981	0.000266436	0.127453	1	1
CUFF.30810.1	CUFF.30810	zebrafish	novel	0.905201	534	0.00143769	0.127106	1	1
CUFF.32932.1	CUFF.32932	zebrafish	novel	5.50467	960	0.00588697	0.127065	1	1
CUFF.30810.3	CUFF.30810	zebrafish	novel	9.72869	534	0.00143115	0.126832	1	1
CUFF.30810.4	CUFF.30810	zebrafish	novel	1.6408	534	0.0014928	0.126832	1	1
CUFF.22190.2	CUFF.22190	zebrafish	novel	12.9524	252	0.00087031	0.126036	1	1
CUFF.57928.10	CUFF.57928	zebrafish	novel	11.021	426	0.00450372	0.125636	1	0
CUFF.57928.11	CUFF.57928	zebrafish	novel	12.8288	426	0.00450372	0.125636	1	0
CUFF.17343.1	CUFF.17343	zebrafish	novel	3.16383	717	0.00547426	0.125506	1	1
ENSDART00000110991	ENSDARG00000079588	zebrafish	processed_transcript	5.96649	996	0.00176921	0.124446	1	1
CUFF.24190.2	CUFF.24190	zebrafish	novel	8.30937	159	0.000198208	0.124402	1	0
CUFF.20378.3	CUFF.20378	zebrafish	novel	0.520796	1614	0.00118483	0.12431	1	1
CUFF.24190.1	CUFF.24190	zebrafish	novel	15.2621	150	0.000381672	0.123586	1	0
CUFF.50517.4	CUFF.50517	zebrafish	novel	2.17143	2028	0.00026999	0.122585	1	1
CUFF.20378.1	CUFF.20378	zebrafish	novel	0.580914	2208	0.00187842	0.122497	1	1
ENSDART00000143081	ENSDARG00000092695	zebrafish	processed_transcript	1.09986	285	0.00196098	0.12163	1	1
CUFF.45056.2	CUFF.45056	zebrafish	novel	3.9398	804	0.0012588	0.12126	1	1
CUFF.75783.1	CUFF.75783	zebrafish	novel	0.803745	507	0.0243319	0.120395	1	1
CUFF.75783.2	CUFF.75783	zebrafish	novel	4.24567	507	0.0243319	0.120395	1	1
CUFF.10380.1	CUFF.10380	zebrafish	novel	17.3532	687	0.000204057	0.120205	1	1
ENSDART00000135783	ENSDARG00000087277	zebrafish	processed_transcript	9.22191	786	0.000581031	0.120048	1	1
CUFF.15196.2	CUFF.15196	zebrafish	novel	34.7497	78	0.000375143	0.117827	0	0
CUFF.37101.1	CUFF.37101	zebrafish	novel	7.27843	1911	0.00238106	0.115916	1	1
CUFF.52750.1	CUFF.52750	zebrafish	novel	4.59997	84	0.232572	0.113523	0	0
CUFF.56448.1	CUFF.56448	zebrafish	novel	1.00975	8313	0.00409278	0.113116	1	1
CUFF.4562.1	CUFF.4562	zebrafish	novel	3.38779	378	0.00295002	0.113075	1	1
ENSDART00000134344	ENSDARG00000094214	zebrafish	processed_transcript	4.1357	123	0.00121925	0.112925	0	0
CUFF.33535.1	CUFF.33535	zebrafish	novel	1.31663	411	0.0102033	0.112595	1	1
CUFF.25720.2	CUFF.25720	zebrafish	novel	1.52461	453	0.00532019	0.112161	1	1
CUFF.76501.1	CUFF.76501	zebrafish	novel	1.11153	306	0.854346	0.111793	0	0
CUFF.73023.1	CUFF.73023	zebrafish	novel	0.736476	84	0.0843799	0.110975	0	0
CUFF.54243.7	CUFF.54243	zebrafish	novel	1.69064	717	0.00104207	0.110493	1	1
CUFF.62845.1	CUFF.62845	zebrafish	novel	9.48924	384	0.00203053	0.110391	0	1
CUFF.56614.1	CUFF.56614	zebrafish	novel	50.5028	573	0.00109846	0.108168	1	1
CUFF.50589.2	CUFF.50589	zebrafish	novel	9.85587	435	0.00180325	0.10714	0	0
CUFF.49846.3	CUFF.49846	zebrafish	novel	4.08511	99	0.0250752	0.106919	0	0
CUFF.54243.5	CUFF.54243	zebrafish	novel	0.584918	963	0.000832696	0.106831	1	1
CUFF.9396.1	CUFF.9396	zebrafish	novel	0.998587	120	0.0653598	0.10645	1	0
ENSDART00000108851	ENSDARG00000076945	zebrafish	processed_transcript	7.80792	3429	0.00552967	0.105593	1	1
CUFF.69130.1	CUFF.69130	zebrafish	novel	10.2363	192	0.00483047	0.105547	0	1
CUFF.66983.2	CUFF.66983	zebrafish	novel	0.6964	1329	0.00264782	0.105519	1	1
ENSDART00000135958	ENSDARG00000093019	zebrafish	processed_transcript	0.788889	228	0.0209619	0.105334	1	1
CUFF.67696.1	CUFF.67696	zebrafish	novel	6.33216	294	0.00705239	0.105306	0	0
CUFF.49945.1	CUFF.49945	zebrafish	novel	3.39757	279	0.00091844	0.105247	0	0
CUFF.17935.1	CUFF.17935	zebrafish	novel	1.54692	249	0.00309786	0.104651	1	1
CUFF.14600.2	CUFF.14600	zebrafish	novel	3.21336	123	0.0128819	0.104298	0	0
CUFF.66983.1	CUFF.66983	zebrafish	novel	2.93945	1344	0.00265354	0.103955	1	1
CUFF.19808.1	CUFF.19808	zebrafish	novel	0.677233	1695	0.00029574	0.102792	1	1
ENSDART00000028606	ENSDARG00000024049	zebrafish	processed_transcript	2.64968	1797	0.00239086	0.101859	1	1
CUFF.10734.1	CUFF.10734	zebrafish	novel	7.1193	1158	0.00245499	0.101433	1	1
CUFF.26909.2	CUFF.26909	zebrafish	novel	12.1348	369	0.00648734	0.101427	1	1
CUFF.19808.3	CUFF.19808	zebrafish	novel	12.4628	1131	0.00024426	0.101141	1	1
CUFF.20583.3	CUFF.20583	zebrafish	novel	6.67021	1323	0.00346784	0.0999062	1	1
CUFF.74931.1	CUFF.74931	zebrafish	novel	0.727192	81	0.0264036	0.099583	0	0
CUFF.33410.1	CUFF.33410	zebrafish	novel	11.1496	81	0.00867744	0.0986913	0	0
CUFF.5536.1	CUFF.5536	zebrafish	novel	1.61119	2448	0.00272457	0.0975745	1	1
ENSDART00000057625	ENSDARG00000018648	zebrafish	processed_transcript	0.67947	2457	0.0056881	0.0974876	1	1
CUFF.65679.2	CUFF.65679	zebrafish	novel	1.24025	1218	0.00269461	0.0966742	1	1
CUFF.6403.1	CUFF.6403	zebrafish	novel	1.03798	258	0.00736279	0.0945825	0	0
ENSDART00000144527	ENSDARG00000094135	zebrafish	processed_transcript	0.975351	105	0.0102099	0.0926145	0	0
CUFF.60588.1	CUFF.60588	zebrafish	novel	2.13853	138	0.00278388	0.0923419	1	1
CUFF.60588.2	CUFF.60588	zebrafish	novel	26.7793	138	0.00278388	0.0923419	1	1
CUFF.19808.2	CUFF.19808	zebrafish	novel	7.07256	2070	0.000277271	0.0921519	1	1
CUFF.19808.4	CUFF.19808	zebrafish	novel	2.68724	2070	0.000277271	0.0921519	1	1
CUFF.8771.1	CUFF.8771	zebrafish	novel	7.61552	207	0.000593826	0.0915551	0	0
CUFF.69321.2	CUFF.69321	zebrafish	novel	1.85567	1041	0.0216495	0.0901316	1	1
ENSDART00000146995	ENSDARG00000095624	zebrafish	processed_transcript	1.48192	105	0.00821882	0.0893112	0	0
CUFF.26668.1	CUFF.26668	zebrafish	novel	2.92074	183	0.00565525	0.0890872	1	0
CUFF.61506.1	CUFF.61506	zebrafish	novel	1.11216	495	0.00104484	0.0889013	1	1
CUFF.61506.2	CUFF.61506	zebrafish	novel	30.5803	495	0.00104484	0.0889013	1	1
CUFF.31590.1	CUFF.31590	zebrafish	novel	65.109	681	0.000602543	0.088466	1	1
CUFF.5754.1	CUFF.5754	zebrafish	novel	0.734781	1275	0.00161918	0.0878879	1	1
ENSDART00000145950	ENSDARG00000093282	zebrafish	processed_transcript	1.18803	93	0.0112056	0.0871585	1	0
CUFF.6332.1	CUFF.6332	zebrafish	novel	1.76516	285	0.0069824	0.0867838	1	0
CUFF.7508.1	CUFF.7508	zebrafish	novel	15.2287	1380	0.000736512	0.0853252	1	1
CUFF.2733.1	CUFF.2733	zebrafish	novel	1.46857	198	0.0039203	0.0852024	1	0
ENSDART00000111792	ENSDARG00000090026	zebrafish	processed_transcript	1.02994	1116	0.00437435	0.0851194	1	1
CUFF.23406.2	CUFF.23406	zebrafish	novel	3.34584	546	0.00449916	0.0851185	1	1
ENSDART00000139292	ENSDARG00000092493	zebrafish	processed_transcript	24.1242	126	0.000258281	0.0846267	0	0
CUFF.73121.1	CUFF.73121	zebrafish	novel	0.914831	300	0.0196401	0.0832748	0	0
CUFF.8547.1	CUFF.8547	zebrafish	novel	13.5143	294	0.00112977	0.0812813	1	1
CUFF.5754.2	CUFF.5754	zebrafish	novel	1.72194	1899	0.00250031	0.0780813	1	1
ENSDART00000145261	ENSDARG00000093907	zebrafish	processed_transcript	4.34329	720	0.000178846	0.0776096	1	1
ENSDART00000137130	ENSDARG00000093647	zebrafish	processed_transcript	0.786371	228	0.0301514	0.0771259	0	0
CUFF.63521.1	CUFF.63521	zebrafish	novel	2.35634	294	0.00161808	0.0761659	0	0
CUFF.63521.2	CUFF.63521	zebrafish	novel	4.09334	294	0.00161808	0.0761659	0	0
CUFF.24794.3	CUFF.24794	zebrafish	novel	4.30568	138	0.00269662	0.0757295	0	0
CUFF.65913.1	CUFF.65913	zebrafish	novel	5.91614	495	0.00163467	0.0752679	1	1
CUFF.27363.1	CUFF.27363	zebrafish	novel	3.44594	81	0.00200753	0.0741568	0	0
CUFF.27363.2	CUFF.27363	zebrafish	novel	2.1813	81	0.00200753	0.0741568	0	0
CUFF.69030.1	CUFF.69030	zebrafish	novel	0.692422	648	0.020045	0.0740609	1	1
CUFF.14799.1	CUFF.14799	zebrafish	novel	9.11484	135	0.00677738	0.0735396	0	0
CUFF.19808.5	CUFF.19808	zebrafish	novel	1.61649	1926	0.000296094	0.0735358	1	1
CUFF.23406.3	CUFF.23406	zebrafish	novel	1.4527	615	0.00388504	0.0724835	1	1
ENSDART00000122854	ENSDARG00000090352	zebrafish	processed_transcript	3.05123	462	0.00369504	0.072281	0	1
ENSDART00000148005	ENSDARG00000093787	zebrafish	processed_transcript	1.38232	333	0.00509189	0.0719644	1	0
CUFF.26384.1	CUFF.26384	zebrafish	novel	1.43728	141	0.00115113	0.0708906	1	1
CUFF.26384.2	CUFF.26384	zebrafish	novel	7.16857	141	0.00115113	0.0708906	1	1
ENSDART00000137116	ENSDARG00000093354	zebrafish	processed_transcript	4.54399	195	0.00410756	0.0691561	0	0
CUFF.15350.3	CUFF.15350	zebrafish	novel	1.43152	672	0.00757514	0.0661576	1	1
CUFF.68644.2	CUFF.68644	zebrafish	novel	5.32014	3420	0.0102897	0.0655183	1	1
CUFF.53127.1	CUFF.53127	zebrafish	novel	1.61082	201	0.00146203	0.0654116	0	0
CUFF.53127.2	CUFF.53127	zebrafish	novel	2.79692	201	0.00146203	0.0654116	0	0
ENSDART00000134457	ENSDARG00000090352	zebrafish	processed_transcript	1.93397	261	0.00249106	0.0650511	1	1
CUFF.49968.2	CUFF.49968	zebrafish	novel	3.6775	867	0.000748489	0.0647983	1	1
CUFF.1551.4	CUFF.1551	zebrafish	novel	1.63892	204	0.00154533	0.0642519	0	0
CUFF.1551.5	CUFF.1551	zebrafish	novel	4.82668	204	0.00154533	0.0642519	0	0
CUFF.56202.1	CUFF.56202	zebrafish	novel	2.17575	1329	0.00358969	0.0625499	1	1
CUFF.29972.1	CUFF.29972	zebrafish	novel	52.7069	102	0.00583883	0.0609872	0	0
ENSDART00000142916	ENSDARG00000088650	zebrafish	processed_transcript	0.581137	198	0.00445967	0.060748	0	0
CUFF.27188.1	CUFF.27188	zebrafish	novel	3.6362	102	0.00260075	0.0598782	0	0
CUFF.6849.3	CUFF.6849	zebrafish	novel	5.68112	540	0.000517441	0.0594818	1	1
CUFF.25058.10	CUFF.25058	zebrafish	novel	8.4364	405	0.00226508	0.0590026	1	1
CUFF.25058.9	CUFF.25058	zebrafish	novel	1.75914	405	0.00226508	0.0590026	1	1
CUFF.63620.1	CUFF.63620	zebrafish	novel	0.616322	270	0.0010796	0.0588379	0	0
ENSDART00000148218	ENSDARG00000092636	zebrafish	processed_transcript	0.817275	183	0.00168013	0.0575475	0	0
ENSDART00000148219	ENSDARG00000094729	zebrafish	processed_transcript	68.1153	177	0.0020685	0.0575389	1	0
CUFF.65357.1	CUFF.65357	zebrafish	novel	20.9216	267	0.00259649	0.0570526	1	1
CUFF.62245.1	CUFF.62245	zebrafish	novel	1.54851	879	0.00889763	0.0566105	1	1
CUFF.15350.1	CUFF.15350	zebrafish	novel	5.22377	996	0.00687813	0.0558371	1	1
CUFF.51559.1	CUFF.51559	zebrafish	novel	10.827	492	0.00100681	0.0544715	1	1
CUFF.17679.1	CUFF.17679	zebrafish	novel	1.18175	279	0.00298648	0.053468	0	0
CUFF.52916.1	CUFF.52916	zebrafish	novel	39.2419	156	0.0226941	0.0527523	0	0
CUFF.20265.1	CUFF.20265	zebrafish	novel	1.01182	543	0.00270853	0.051778	0	0
CUFF.65534.2	CUFF.65534	zebrafish	novel	1.57147	384	0.00732222	0.0512398	1	1
CUFF.6404.1	CUFF.6404	zebrafish	novel	1.78781	378	0.00442994	0.0511287	1	0
ENSDART00000110610	ENSDARG00000078166	zebrafish	processed_transcript	5.91674	1851	0.000717096	0.0509567	1	1
CUFF.19835.1	CUFF.19835	zebrafish	novel	19.59	309	0.00372996	0.0506862	1	0
CUFF.19835.2	CUFF.19835	zebrafish	novel	38.3423	309	0.00372996	0.0506862	1	0
CUFF.39901.1	CUFF.39901	zebrafish	novel	4.73324	195	0.00840065	0.0503983	0	0
CUFF.25058.11	CUFF.25058	zebrafish	novel	0.725181	393	0.00228205	0.0501298	1	1
CUFF.15350.2	CUFF.15350	zebrafish	novel	1.05246	792	0.00799694	0.049541	1	1
CUFF.58141.1	CUFF.58141	zebrafish	novel	1.09195	3075	0.00249247	0.0490699	1	1
CUFF.58141.2	CUFF.58141	zebrafish	novel	1.06555	3075	0.00249247	0.0490699	1	1
CUFF.8538.2	CUFF.8538	zebrafish	novel	8.4083	297	0.00579962	0.0481957	0	0
ENSDART00000136132	ENSDARG00000093122	zebrafish	processed_transcript	2.89882	159	0.010174	0.0479176	0	0
CUFF.54297.1	CUFF.54297	zebrafish	novel	52.527	1332	0.00467603	0.0478739	1	1
CUFF.54297.2	CUFF.54297	zebrafish	novel	23.6499	1332	0.00467603	0.0478739	1	1
CUFF.65534.3	CUFF.65534	zebrafish	novel	0.582243	336	0.00753202	0.0474577	1	1
CUFF.53506.1	CUFF.53506	zebrafish	novel	0.847637	228	0.0662543	0.0466524	1	1
ENSDART00000139287	ENSDARG00000094581	zebrafish	processed_transcript	0.701164	183	0.00178088	0.0464393	0	0
CUFF.14301.1	CUFF.14301	zebrafish	novel	11.1695	123	0.00157556	0.0462239	0	0
ENSDART00000148146	ENSDARG00000095754	zebrafish	processed_transcript	2.53824	213	0.00786898	0.0459234	0	0
CUFF.47599.3	CUFF.47599	zebrafish	novel	1.22003	1143	0.00233081	0.0439264	1	1
CUFF.53662.9	CUFF.53662	zebrafish	novel	3.67754	1185	0.00123569	0.0431541	1	1
CUFF.7134.2	CUFF.7134	zebrafish	novel	5.83158	543	0.00276411	0.0431506	1	1
ENSDART00000143992	ENSDARG00000095208	zebrafish	processed_transcript	2.44781	195	0.00428819	0.042842	0	0
ENSDART00000121959	ENSDARG00000086996	zebrafish	processed_transcript	0.609544	306	0.00159618	0.0418814	1	1
CUFF.48343.1	CUFF.48343	zebrafish	novel	0.710044	189	0.0127787	0.0416781	0	0
CUFF.23528.2	CUFF.23528	zebrafish	novel	14.6699	435	0.000342786	0.0414472	1	1
CUFF.50589.3	CUFF.50589	zebrafish	novel	281.529	252	0.00196251	0.041229	0	0
CUFF.11395.1	CUFF.11395	zebrafish	novel	4.84731	174	0.00835838	0.0409957	0	0
CUFF.40220.1	CUFF.40220	zebrafish	novel	114.496	189	0.00168137	0.0403694	1	1
CUFF.48530.2	CUFF.48530	zebrafish	novel	0.58614	921	0.00445967	0.0400267	1	1
ENSDART00000143946	ENSDARG00000095563	zebrafish	lincRNA	0.564326	102	0.00495889	0.0399618	1	0
CUFF.75373.1	CUFF.75373	zebrafish	novel	0.564038	87	0.0321293	0.0397867	1	0
CUFF.54187.1	CUFF.54187	zebrafish	novel	19.375	93	0.00138797	0.0396532	0	0
CUFF.6849.2	CUFF.6849	zebrafish	novel	4.97712	129	0.000461212	0.0392753	0	0
CUFF.72225.1	CUFF.72225	zebrafish	novel	0.713533	426	0.0127297	0.0390429	1	1
CUFF.42521.1	CUFF.42521	zebrafish	novel	0.651081	78	0	0.0386056	0	0
CUFF.10495.1	CUFF.10495	zebrafish	novel	2.17164	147	0.0052015	0.0380138	0	0
FBtr0332763	FBgn0264479	fruit fly	ncRNA	10.6049	81	3.8597	0.186847	0	0
FBtr0304030	FBgn0262108	fruit fly	ncRNA	24.7407	165	0.0857026	0.140581	0	1
FBtr0091951	FBgn0062928	fruit fly	ncRNA	69.8006	102	0.0418686	0.0773941	0	0
FBtr0075000	FBgn0052205	fruit fly	ncRNA	28.4368	171	0.0836657	0.00119195	0	1
FBtr0310485	FBgn0263768	fruit fly	ncRNA	3.96739	192	0.541896	-3.3895e-05	0	0
FBtr0306299	FBgn0262887	fruit fly	ncRNA	0.965451	264	6.12247	-0.00369994	0	1
FBtr0309065	FBgn0263380	fruit fly	ncRNA	2.30762	105	0.093012	-0.0420708	0	0
AT3G22072.1	AT3G22072	Arabidopsis	ncRNA	1.18118	180	0.397291	0.500766	0	0
AT1G67105.1	AT1G67105	Arabidopsis	ncRNA	1.91673	93	0.87404	0.377881	0	1
AT5G44569.1	AT5G44569	Arabidopsis	ncRNA	1.99385	198	0.201702	0.254765	0	1
AT1G11175.1	AT1G11175	Arabidopsis	ncRNA	8.13469	78	0.0650881	0.241571	0	0
CUFF.13340.1	CUFF.13340	Arabidopsis	novel	2.72709	93	0.43702	0.232056	0	0
AT3G12965.1	AT3G12965	Arabidopsis	ncRNA	85.0561	78	0.171043	0.213516	0	0
CUFF.9382.4	CUFF.9382	Arabidopsis	novel	21.3078	135	0.0183365	0.206587	0	0	Putative uORF/altORF from codRNA
AT1G11185.1	AT1G11185	Arabidopsis	ncRNA	1.52428	180	0.100851	0.197017	0	1
AT2G21188.1	AT2G21188	Arabidopsis	ncRNA	4.43605	177	0.475022	0.17209	1	1
AT2G42485.1	AT2G42485	Arabidopsis	ncRNA	7.34139	186	0.197364	0.164331	0	1
CUFF.3712.1	CUFF.3712	Arabidopsis	novel	3.59731	111	0.327765	0.163426	0	0
CUFF.4093.1	CUFF.4093	Arabidopsis	novel	3.22671	195	0.121394	0.16256	0	0
CUFF.2857.1	CUFF.2857	Arabidopsis	novel	6.62456	93	0.0647437	0.15239	0	0
CUFF.2425.1	CUFF.2425	Arabidopsis	novel	5.9765	159	0.0728367	0.152021	0	1
CUFF.7942.1	CUFF.7942	Arabidopsis	novel	6.05004	186	0.3793	0.150373	0	0
AT3G57157.1	AT3G57157	Arabidopsis	ncRNA	5.59899	237	0.245824	0.1376	0	1
CUFF.2091.1	CUFF.2091	Arabidopsis	novel	2.21798	171	1.69952	0.120301	0	1
AT1G34418.1	AT1G34418	Arabidopsis	ncRNA	4.49322	102	0.197364	0.119334	0	0	Figure SF1F5
AT4G40065.1	AT4G40065	Arabidopsis	ncRNA	2.57501	120	0.364183	0.117859	0	1
AT1G10682.1	AT1G10682	Arabidopsis	ncRNA	105.292	90	0.617143	0.105793	0	1
AT1G31935.1	AT1G31935	Arabidopsis	ncRNA	13.3155	258	0.0839825	0.104362	0	1
AT1G52347.1	AT1G52347	Arabidopsis	ncRNA	7.43647	198	0.160036	0.101425	0	1
AT3G27990.1	AT3G27990	Arabidopsis	ncRNA	2.33123	276	0.395399	0.0985357	0	1
CUFF.11137.1	CUFF.11137	Arabidopsis	novel	2.83833	180	0.534136	0.0979848	1	1
CUFF.8063.1	CUFF.8063	Arabidopsis	novel	12.23	147	0.182939	0.0977324	1	1	Putative uORF/altORF from codRNA
AT5G43403.1	AT5G43403	Arabidopsis	ncRNA	1.33258	84	1.45673	0.0916978	0	0
AT4G26488.1	AT4G26488	Arabidopsis	ncRNA	0.752397	237	0.0920042	0.0850088	0	0
AT5G54569.1	AT5G54569	Arabidopsis	ncRNA	0.595107	243	0.43702	0.0785447	0	0
AT3G27884.1	AT3G27884	Arabidopsis	ncRNA	2.27957	231	0.0595936	0.0671486	0	0
CUFF.10284.1	CUFF.10284	Arabidopsis	novel	8.01074	96	11.6435	0.0619381	0	0
CUFF.1800.1	CUFF.1800	Arabidopsis	novel	5.418	105	0.0546275	0.0597106	0	0
AT1G46554.1	AT1G46554	Arabidopsis	ncRNA	1.10508	102	0.257071	0.0587672	0	0
AT4G36648.1	AT4G36648	Arabidopsis	ncRNA	7.94636	177	0.0920042	0.0526183	0	0
AT2G36307.1	AT2G36307	Arabidopsis	ncRNA	1.73035	219	0.129487	0.0477564	1	1
CUFF.5578.1	CUFF.5578	Arabidopsis	novel	1.33575	165	1.52957	0.0315896	0	0
CUFF.7749.1	CUFF.7749	Arabidopsis	novel	13.9748	210	0.041621	0.0204808	0	1
AT3G26612.1	AT3G26612	Arabidopsis	ncRNA	1.59023	144	0.116539	0.01849	1	1
AT2G15292.1	AT2G15292	Arabidopsis	ncRNA	4.82948	192	0.211889	0.0182633	0	1
AT4G12917.1	AT4G12917	Arabidopsis	ncRNA	2.40574	84	0.43702	-0.000399341	0	0
AT1G50055.1	AT1G50055	Arabidopsis	ncRNA	2.45351	162	1.10712	-0.00116624	0	1
CUFF.5248.1	CUFF.5248	Arabidopsis	novel	6.81773	93	0.663065	-0.00836941	1	1
CUFF.9086.1	CUFF.9086	Arabidopsis	novel	2.67367	96	3.20481	-0.0109966	0	0	Putative uORF/altORF from codRNA
CUFF.2811.1	CUFF.2811	Arabidopsis	novel	1.57989	282	0.349616	-0.0190495	0	0
CUFF.6.1	CUFF.6	yeast	novel	8.18184	123	0.214788	0.213715	0	0
CUFF.1572.1	CUFF.1572	yeast	novel	7.64648	264	0.657787	0.179142	0	0
CUFF.1358.1	CUFF.1358	yeast	novel	8.77754	177	0.167057	0.163136	0	0
CUFF.1254.1	CUFF.1254	yeast	novel	29.1063	117	0.534582	0.0828221	0	0
CUFF.17.1	CUFF.17	yeast	novel	28.239	141	0.0791323	0.0754333	0	0

## Sheet: D young codRNAe
Ensembl Trans ID	Ensembl Gene ID	Description	Species	CDS length (nucleotides)	CDS coding score	Transcript length
ENSMUST00000059018	ENSMUSG00000052934	F-box protein 31 [Source:MGI Symbol;Acc:MGI:1354708]	mouse	1524	0.286224	1819
ENSMUST00000034215	ENSMUSG00000031765	metallothionein 1 [Source:MGI Symbol;Acc:MGI:97171]	mouse	186	0.085522	540
ENSMUST00000076379	ENSMUSG00000061937	casein alpha s2-like A [Source:MGI Symbol;Acc:MGI:88542]	mouse	555	0.0687544	920
ENSMUST00000047851	ENSMUSG00000037790	defensin beta 7 [Source:MGI Symbol;Acc:MGI:2179200]	mouse	216	0.0540401	306
ENSMUST00000100293	ENSMUSG00000047295	submandibular gland protein C [Source:MGI Symbol;Acc:MGI:1859618]	mouse	2103	0.0471028	2878
ENSMUST00000088555	ENSMUSG00000047295	submandibular gland protein C [Source:MGI Symbol;Acc:MGI:1859618]	mouse	2202	0.0449868	2977
ENSMUST00000017142	ENSMUSG00000016998	seminal vesicle secretory protein 4 [Source:MGI Symbol;Acc:MGI:98450]	mouse	342	0.0366625	731
ENSMUST00000109277	ENSMUSG00000047295	submandibular gland protein C [Source:MGI Symbol;Acc:MGI:1859618]	mouse	387	0.0236214	855
ENSMUST00000097739	ENSMUSG00000073678	post-GPI attachment to proteins 1 [Source:MGI Symbol;Acc:MGI:2443342]	mouse	2769	-7.40107e-05	10579
ENSMUST00000033854	ENSMUSG00000031471	defensin beta 8 [Source:MGI Symbol;Acc:MGI:2654206]	mouse	183	-0.0444827	287
ENST00000341369	ENSG00000187514	prothymosin, alpha [Source:HGNC Symbol;Acc:9623]	human	336	0.414586	1212
ENST00000409115	ENSG00000187514	prothymosin, alpha [Source:HGNC Symbol;Acc:9623]	human	333	0.409967	1221
ENST00000292641	ENSG00000161055	secretoglobin, family 3A, member 1 [Source:HGNC Symbol;Acc:18384]	human	315	0.227189	521
ENST00000404720	ENSG00000240257	G antigen 2D [Source:HGNC Symbol;Acc:31959]	human	351	0.16293	517
ENST00000375851	ENSG00000186354	chromosome 9 open reading frame 47 [Source:HGNC Symbol;Acc:23669]	human	552	0.162731	4837
ENST00000334490	ENSG00000186354	chromosome 9 open reading frame 47 [Source:HGNC Symbol;Acc:23669]	human	609	0.155468	4829
ENST00000362097	ENSG00000189064	G antigen 2A [Source:HGNC Symbol;Acc:4099]	human	351	0.150539	528
ENST00000381700	ENSG00000255738	G antigen 4 [Source:UniProtKB/Swiss-Prot;Acc:Q13068]	human	354	0.135397	354
ENST00000415752	ENSG00000241465	G antigen 12I [Source:HGNC Symbol;Acc:4105]	human	354	0.130399	520
ENST00000293371	ENSG00000161634	dermcidin [Source:HGNC Symbol;Acc:14669]	human	333	0.0923252	645
ENST00000381709	ENSG00000205777	G antigen 1 [Source:HGNC Symbol;Acc:4098]	human	420	0.0902381	3129
ENST00000456047	ENSG00000161634	dermcidin [Source:HGNC Symbol;Acc:14669]	human	366	0.0633096	670
ENST00000241808	ENSG00000122304	protamine 2 [Source:HGNC Symbol;Acc:9448]	human	309	0.0607898	680
ENST00000257867	ENSG00000135413	lacritin [Source:HGNC Symbol;Acc:16430]	human	417	0.0592193	551
ENST00000428168	ENSG00000231887	proline-rich protein HaeIII subfamily 1 [Source:HGNC Symbol;Acc:9366]	human	501	0.0463914	603
ENST00000308796	ENSG00000172551	mucin-like 1 [Source:HGNC Symbol;Acc:30588]	human	273	0.045606	470
ENST00000396400	ENSG00000134551	proline-rich protein HaeIII subfamily 2 [Source:HGNC Symbol;Acc:9367]	human	501	0.0446775	673
ENST00000381847	ENSG00000134551	proline-rich protein HaeIII subfamily 2 [Source:HGNC Symbol;Acc:9367]	human	501	0.0446775	641
ENST00000561890	ENSG00000261272	mucin 22 [Source:HGNC Symbol;Acc:39755]	human	5322	0.0421864	6019
ENST00000546807	ENSG00000161634	dermcidin [Source:HGNC Symbol;Acc:14669]	human	234	0.0401054	773
ENST00000374213	ENSG00000169442	CD52 molecule [Source:HGNC Symbol;Acc:1804]	human	186	0.0303941	468
ENST00000228811	ENSG00000111215	proline rich 4 (lacrimal) [Source:HGNC Symbol;Acc:18020]	human	405	0.030135	563
ENST00000381060	ENSG00000126549	statherin [Source:HGNC Symbol;Acc:11369]	human	159	0.0250457	534
ENST00000391617	ENSG00000187175	keratin associated protein 12-1 [Source:HGNC Symbol;Acc:20529]	human	291	0.0201753	588
ENST00000544994	ENSG00000111215	proline rich 4 (lacrimal) [Source:HGNC Symbol;Acc:18020]	human	198	0.0161801	326
ENST00000379811	ENSG00000125144	metallothionein 1G [Source:HGNC Symbol;Acc:7399]	human	189	0.0125657	405
ENST00000332374	ENSG00000205358	metallothionein 1H [Source:HGNC Symbol;Acc:7400]	human	186	0.0119672	397
ENST00000359875	ENSG00000197568	HERV-H LTR-associating 3 [Source:HGNC Symbol;Acc:4906]	human	345	0.0117936	898
ENST00000531950	ENSG00000197568	HERV-H LTR-associating 3 [Source:HGNC Symbol;Acc:4906]	human	345	0.0117936	541
ENST00000246895	ENSG00000126549	statherin [Source:HGNC Symbol;Acc:11369]	human	189	0.0101121	598
ENST00000463058	ENSG00000197568	HERV-H LTR-associating 3 [Source:HGNC Symbol;Acc:4906]	human	231	0.00763086	832
ENST00000361764	ENSG00000197568	HERV-H LTR-associating 3 [Source:HGNC Symbol;Acc:4906]	human	231	0.00763086	692
ENST00000444837	ENSG00000125144	metallothionein 1G [Source:HGNC Symbol;Acc:7399]	human	186	0.00417533	406
ENST00000370940	ENSG00000197568	HERV-H LTR-associating 3 [Source:HGNC Symbol;Acc:4906]	human	366	-0.0210392	775
ENST00000296847	ENSG00000164385	chromosome 6 open reading frame 195 [Source:HGNC Symbol;Acc:21600]	human	384	-0.0215272	2434
ENST00000289448	ENSG00000158497	histocompatibility (minor) HB-1 [Source:HGNC Symbol;Acc:29677]	human	126	-0.0219246	384
ENST00000413702	ENSG00000171195	mucin 7, secreted [Source:HGNC Symbol;Acc:7518]	human	1134	-0.0262279	2540
ENST00000456088	ENSG00000171195	mucin 7, secreted [Source:HGNC Symbol;Acc:7518]	human	1134	-0.0262279	2479
ENST00000304887	ENSG00000171195	mucin 7, secreted [Source:HGNC Symbol;Acc:7518]	human	1134	-0.0262279	2443
ENST00000317987	ENSG00000181617	follicular dendritic cell secreted protein [Source:HGNC Symbol;Acc:19215]	human	258	-0.0317557	566
ENST00000537309	ENSG00000256762	saitohin [Source:HGNC Symbol;Acc:18839]	human	387	-0.0335608	445
ENST00000306589	ENSG00000172283	PTPN13-like, Y-linked pseudogene 4 [Source:HGNC Symbol;Acc:34021]	human	444	-0.0362824	1063
ENST00000303728	ENSG00000169789	PTPN13-like, Y-linked [Source:HGNC Symbol;Acc:14024]	human	444	-0.0362824	1238
ENST00000303804	ENSG00000169807	PTPN13-like, Y-linked 2 [Source:HGNC Symbol;Acc:21504]	human	444	-0.0376105	1238
ENST00000343584	ENSG00000169763	PTPN13-like, Y-linked pseudogene 3 [Source:HGNC Symbol;Acc:34020]	human	444	-0.0376105	1063
ENST00000455764	ENSG00000232833	family with sequence similarity 27, member E3 [Source:HGNC Symbol;Acc:28655]	human	342	-0.0447669	1506
ENST00000331070	ENSG00000183753	basic charge, Y-linked, 2 [Source:HGNC Symbol;Acc:13508]	human	321	-0.0503963	1294
ENST00000382392	ENSG00000183795	basic charge, Y-linked, 2B [Source:HGNC Symbol;Acc:25449]	human	321	-0.0503963	1206
ENST00000382585	ENSG00000183753	basic charge, Y-linked, 2 [Source:HGNC Symbol;Acc:13508]	human	321	-0.0503963	1206
ENST00000382287	ENSG00000185894	basic charge, Y-linked, 2C [Source:HGNC Symbol;Acc:18225]	human	321	-0.0540423	1206
ENST00000283126	ENSG00000250361	glycophorin B (MNS blood group) [Source:HGNC Symbol;Acc:4703]	human	276	-0.0542531	527
ENST00000502664	ENSG00000250361	glycophorin B (MNS blood group) [Source:HGNC Symbol;Acc:4703]	human	276	-0.0542531	521
ENST00000526767	ENSG00000205649	histatin 3 [Source:HGNC Symbol;Acc:5284]	human	156	-0.0683244	578
ENST00000530128	ENSG00000205649	histatin 3 [Source:HGNC Symbol;Acc:5284]	human	156	-0.0683244	775
ENST00000399575	ENSG00000171199	proline rich, lacrimal 1 [Source:HGNC Symbol;Acc:17279]	human	747	-0.0969994	1040
ENST00000545867	ENSG00000256391	stress responsive DNAJB4 interacting membrane protein 1 [Source:HGNC Symbol;Acc:38749]	human	441	-0.097321	2396
ENST00000304915	ENSG00000171201	submaxillary gland androgen regulated protein 3B [Source:HGNC Symbol;Acc:17326]	human	240	-0.100602	785
ENST00000504825	ENSG00000171201	submaxillary gland androgen regulated protein 3B [Source:HGNC Symbol;Acc:17326]	human	240	-0.100602	489
ENST00000338793	ENSG00000169789	PTPN13-like, Y-linked [Source:HGNC Symbol;Acc:14024]	human	216	-0.110631	443
ENST00000341740	ENSG00000169807	PTPN13-like, Y-linked 2 [Source:HGNC Symbol;Acc:21504]	human	216	-0.113422	443
ENST00000338673	ENSG00000172283	PTPN13-like, Y-linked pseudogene 4 [Source:HGNC Symbol;Acc:34021]	human	216	-0.11584	252
ENST00000303593	ENSG00000169763	PTPN13-like, Y-linked pseudogene 3 [Source:HGNC Symbol;Acc:34020]	human	216	-0.118631	252
YDR461W	YDR461W	Mating pheromone a-factor, made by a cells; interacts with alpha cells to induce cell cycle arrest and other responses leading to mating; biogenesis involves C-terminal modification, N-terminal proteolysis, and export; also encoded by MFA2 [Source:SGD;Acc:S000002869]	baker's yeast	111	0.514215	111
YDR210W	YDR210W	Predicted tail-anchored plasma membrane protein containing a conserved CYSTM module; related proteins in other organisms may be involved in response to stress; green fluorescent protein (GFP)-fusion protein localizes to the cell periphery [Source:SGD;Acc:S000002618]	baker's yeast	228	0.42324	228
YHR199C-A	YHR199C-A	Subunit of the conserved chromosomal passenger complex (CPC; Ipl1p-Sli15p-Bir1p-Nbl1p), which regulates mitotic chromosome segregation; not required for the kinase activity of the complex; mediates the interaction of Sli15p and Bir1p [Source:SGD;Acc:S000029704]	baker's yeast	222	0.231946	222
YBR090C	YBR090C	Putative protein of unknown function; green fluorescent protein (GFP)-fusion protein localizes to the cytoplasm and nucleus [Source:SGD;Acc:S000000294]	baker's yeast	369	0.207641	369
YBR196C-B	YBR196C-B	Putative protein of unknown function; identified by expression profiling and mass spectrometry [Source:SGD;Acc:S000028816]	baker's yeast	105	0.172969	105
YHR136C	YHR136C	Protein with similarity to cyclin-dependent kinase inhibitors; downregulates low-affinity phosphate transport during phosphate limitation; overproduction suppresses a plc1 null mutation; GFP-fusion protein localizes to the cytoplasm [Source:SGD;Acc:S000001178]	baker's yeast	447	0.169223	447
YHL015W-A	YHL015W-A	Putative protein of unknown function [Source:SGD;Acc:S000028828]	baker's yeast	84	0.165814	84
YPR096C	YPR096C	Protein of unknown function that may interact with ribosomes, based on co-purification experiments [Source:SGD;Acc:S000006300]	baker's yeast	303	0.156792	303
YMR247W-A	YMR247W-A	Putative protein of unknown function [Source:SGD;Acc:S000028849]	baker's yeast	144	0.142781	144
YER014C-A	YER014C-A	Protein involved in bud-site selection; diploid mutants display a random budding pattern instead of the wild-type bipolar pattern [Source:SGD;Acc:S000007590]	baker's yeast	462	0.129343	462
YDR034W-B	YDR034W-B	Predicted tail-anchored plasma membrane protein containing a conserved CYSTM module; related proteins in other organisms may be involved in response to stress; green fluorescent protein (GFP)-fusion protein localizes to the cell periphery [Source:SGD;Acc:S000007234]	baker's yeast	156	0.124942	156
YOR293C-A	YOR293C-A	Putative protein of unknown function; identified by expression profiling and mass spectrometry [Source:SGD;Acc:S000028858]	baker's yeast	150	0.123048	150
YNR075C-A	YNR075C-A	Identified by gene-trapping, microarray-based expression analysis, and genome-wide homology searching [Source:SGD;Acc:S000028706]	baker's yeast	93	0.118687	93
YIR021W-A	YIR021W-A	Putative protein of unknown function; identified by expression profiling and mass spectrometry [Source:SGD;Acc:S000028838]	baker's yeast	213	0.118507	213
YOR072W-B	YOR072W-B	Putative protein of unknown function; identified by expression profiling and mass spectrometry [Source:SGD;Acc:S000028516]	baker's yeast	162	0.114842	162
YNL042W-B	YNL042W-B	Putative protein of unknown function [Source:SGD;Acc:S000028850]	baker's yeast	258	0.114526	258
YAR064W	YAR064W	Putative protein of unknown function [Source:SGD;Acc:S000000089]	baker's yeast	300	0.0996845	300
YBR298C-A	YBR298C-A	Putative protein of unknown function; identified by gene-trapping, microarray-based expression analysis, and genome-wide homology searching [Source:SGD;Acc:S000028606]	baker's yeast	222	0.0937901	222
YHR007C-A	YHR007C-A	Putative protein of unknown function; identified by expression profiling and mass spectrometry [Source:SGD;Acc:S000028830]	baker's yeast	216	0.0885933	216
YHL048C-A	YHL048C-A	Putative protein of unknown function; identified by expression profiling and mass spectrometry [Source:SGD;Acc:S000028829]	baker's yeast	135	0.0839348	135
YBR221W-A	YBR221W-A	Putative protein of unknown function; identified by expression profiling and mass spectrometry [Source:SGD;Acc:S000028817]	baker's yeast	105	0.0717388	105
YJR079W	YJR079W	Putative protein of unknown function; mutation results in impaired mitochondrial respiration [Source:SGD;Acc:S000003840]	baker's yeast	330	0.0664847	330
YML007C-A	YML007C-A	Putative protein of unknown function; green fluorescent protein (GFP)-fusion protein localizes to mitochondria [Source:SGD;Acc:S000007621]	baker's yeast	111	0.0663308	111
YPL119C-A	YPL119C-A	Putative protein of unknown function; identified by expression profiling and mass spectrometry [Source:SGD;Acc:S000028859]	baker's yeast	264	0.0635357	264
YOR034C-A	YOR034C-A	Putative protein of unknown function; identified by expression profiling and mass spectrometry [Source:SGD;Acc:S000028856]	baker's yeast	243	0.0509547	243
YMR175W-A	YMR175W-A	Putative protein of unknown function [Source:SGD;Acc:S000028848]	baker's yeast	195	0.0377949	195
YER053C-A	YER053C-A	Putative protein of unknown function; green fluorescent protein (GFP)-fusion protein localizes to the endoplasmic reticulum [Source:SGD;Acc:S000007523]	baker's yeast	114	0.0218616	114
YDR003W-A	YDR003W-A	Putative protein of unknown function; identified by expression profiling and mass spectrometry [Source:SGD;Acc:S000028819]	baker's yeast	123	0.00813816	123
YAL063C-A	YAL063C-A	Putative protein of unknown function; identified by expression profiling and mass spectrometry [Source:SGD;Acc:S000028813]	baker's yeast	291	-0.00575419	291
YNL146C-A	YNL146C-A	Putative protein of unknown function [Source:SGD;Acc:S000028851]	baker's yeast	195	-0.00985291	195
YOL097W-A	YOL097W-A	Putative protein of unknown function; identified by expression profiling and mass spectrometry [Source:SGD;Acc:S000028854]	baker's yeast	186	-0.0176534	186
YIR018C-A	YIR018C-A	Putative protein of unknown function; identified by expression profiling and mass spectrometry [Source:SGD;Acc:S000028837]	baker's yeast	138	-0.0194839	138
YCR024C-B	YCR024C-B	Putative protein of unknown function; identified by expression profiling and mass spectrometry [Source:SGD;Acc:S000028818]	baker's yeast	267	-0.0314155	267
YNL067W-B	YNL067W-B	Putative protein of unknown function [Source:SGD;Acc:S000028810]	baker's yeast	141	-0.0322275	141
YIL046W-A	YIL046W-A	Putative protein of unknown function; identified by expression profiling and mass spectrometry [Source:SGD;Acc:S000028836]	baker's yeast	165	-0.0603176	165
YOL155W-A	YOL155W-A	Putative protein of unknown function; identified by expression profiling and mass spectrometry [Source:SGD;Acc:S000028855]	baker's yeast	135	-0.0979586	135
YNL277W-A	YNL277W-A	Putative protein of unknown function [Source:SGD;Acc:S000028852]	baker's yeast	189	-0.116665	189
